# Supplementary material for: HLA-A*11:01-restricted CD8+ T cell immunity against influenza A and influenza B viruses in Indigenous and non-Indigenous people
Source: PLoS Pathog. 2022 Mar 7;18(3):e1010337. doi: 10.1371/journal.ppat.1010337 (PMC8929706; doi:10.1371/journal.ppat.1010337)
Supplement: S1 Dataset — Influenza-derived peptides identified across the 7 C1R-A*11:01 data sets by different search strategies. Each sheet represents a different search strategy as described in the descriptor sheet. (XLSX) [file ppat.1010337.s007.xlsx]

## Sheet: descriptors
Modifications				Databases
Mods search 1	Mods search 2	Residues		IAV search	Human proteome + A/X31 proteome + A/X31 6 frame nucleotide sequence translation
Oxidation (M): 15.99	Oxidation (M): 15.99	M
Deamidation (NQ): 0.98	Deamidation (NQ): 0.98	NQ		IBV search	Human proteome + B/Malaysia proteome + B/Malaysia 6 frame nucleotide sequence translation
	Dioxidation (M): 31.99	M
	Dihydroxy: 31.99	YWFRKPC
	Cysteine oxidation to cysteic acid: 47.98	C
				Note
				For IAV mod search 2 only peptides not identified by the original search strategy are shown
Colour code/key
Identification within data sets	1	Identified with 1% false discovery rate (FDR) threshold
	5	Identified with 5% false discovery rate (FDR) threshold
	+	No FDR threshold
PEAKS Peptide Score (-10lgp)	better than 1% FDR threshold
	better than 5% FDR threshold
NetMHC4.0 binding predictions	SB (strong binder)	%rank ≤ 0.5
	WB (weak binder)	%rank ≤ 2
	PB (potential binder)	Based on other evidence including: Sequence overlap with other binders, identification in C1R background data sets (containing HLA-C*04:01, B*35:03 and Class II), %rank <10 and strongest predicted affinity (if assigned at FDR > 5% [+] - %Rank stringency increased to ≤ 3). Length cut-off of 16 for class I, although longer peptides containing shorter binders are noted.
	NB (non-binder)

## Sheet: IAV search 1
Peptide details								Parameters of best identification					Identification within data sets							Predicted HLA binding
Peptide Name	Peptide	Sequence	PTM	Ascore	Protein	start	length	-10lgP	Mass	ppm	m/z	RT	Uninfected 1	Uninfected 2	Uninfected 3	A/X31 1	A/X31 2	B/Malaysia 1	B/Malaysia 2	HLA-A*11:01 Affinity (nM)	HLA-A*11:01 %Rank	HLA-A*11:01 Bind level	HLA-B*35:03 Affinity (nM)	HLA-B*35:03 % Rank	HLA-B*35:03 Bind level	HLA-C*04:01 Affinity (nM)	HLA-C*04:01 % Rank	HLA-C*04:01 Bind level	Class II	Potential binder explanation	Native Tested (Pool)	Dissected pool	Match quality eluted and synthetic MS spectra	Comment
HA_35-43	AVPNGTLVK	AVPNGTLVK			HA	35	9	30.87	897.528	-0.8	449.771	28.14				1	1			45.7	0.4	SB	47404.4	70	NB	14989.8	6.5	NB
HA_35-43	AVPN(+.98)GTLVK	AVPNGTLVK	Deamidation (NQ)	N4:Deamidation (NQ):1000.00	HA	35	9	28.96	898.512	0.9	450.264	30.81				1	1			45.7	0.4	SB	47404.4	70	NB	14989.8	6.5	NB
HA_45-52	ITDDQIEV	ITDDQIEV			HA	45	8	25.17	931.45	1.3	466.733	48				5	1			35666.8	55	NB	45992.7	42	NB	39597.7	60	PB		Identified in DT9 isolation from A/X31 infected C1R derivatives
HA_55-66	ATELVQSSSTGK	ATELVQSSSTGK			HA	55	12	38.16	1206.61	0.3	604.312	23.8					1			629.9	2	WB	48141.9	90	NB	40352	65	NB
HA_121-128	YASLRSLV	YASLRSLV			HA	121	8	10.44	907.513	0.7	454.764	46.41					+			34853.8	47	NB	47198.6	65	NB	36233.9	39	NB
HA_182-192	VTM(+15.99)PNNDNFDK	VTMPNNDNFDK	Oxidation (M)	M3:Oxidation (M):1000.00	HA	182	11	41.74	1309.56	0.4	655.788	26.03				1	1			70.7	0.5	SB	44857	31	NB	38253.4	48	NB
HA_184-193	M(+15.99)PNNDNFDKL	MPNNDNFDKL	Oxidation (M)	M1:Oxidation (M):1000.00	HA	184	10	43.99	1222.53	1.5	612.273	35.09				1	1			26084.8	24	NB	22132.5	1.8	WB	31083.2	26	NB
HA_188-195	DNFDKLYI	DNFDKLYI			HA	188	8	8.78	1026.5	0.1	514.258	49.05				+				41118.8	80	NB	46687.2	55	NB	41428.3	70	NB
HA_202-210	STNQ(+.98)EQTSL	STNQEQTSL	Deamidation (NQ)	Q4:Deamidation (NQ):0.00	HA	202	9	5.03	1007.44	-8.6	504.723	22.16					+			18944	15	NB	15907.4	1	WB	12831.3	4.5	NB
HA_252-271	IVKPGDVLVINSNGNLIAPR	IVKPGDVLVINSNGNLIAPR			HA	252	20	64.41	2088.21	0.5	697.076	54.08					1												PB	Identified in Class II isolation from A/X31 infected C1R derivatives
HA_253-271	VKPGDVLVINSNGNLIAPR	VKPGDVLVINSNGNLIAPR			HA	253	19	63.27	1975.12	-1.4	659.38	51.49				1	1												PB	Identified in Class II isolation from A/X31 infected C1R derivatives
HA_254-271	KPGDVLVINSNGNLIAPR	KPGDVLVINSNGNLIAPR			HA	254	18	68.54	1876.05	0.5	626.359	48.77				1	1												PB	Identified in Class II isolation from A/X31 infected C1R derivatives
HA_254-267	KPGDVLVINSNGNL	KPGDVLVINSNGNL			HA	254	14	52.36	1438.78	-1.9	720.395	50.22				1	1			36367	55	NB	29226.6	4	NB	37578.2	45	NB	PB	Identified in Class II isolation from A/X31 infected C1R derivatives
HA_254-272	KPGDVLVINSNGNLIAPRG	KPGDVLVINSNGNLIAPRG			HA	254	19	52.04	1933.07	-4.4	645.363	48.26				1	1												PB	Identified in Class II isolation from A/X31 infected C1R derivatives
HA_254-271	KPGDVLVIN(+.98)SNGNLIAPR	KPGDVLVINSNGNLIAPR	Deamidation (NQ)	N9:Deamidation (NQ):0.00	HA	254	18	48.3	1877.04	9	626.692	48.08				1	1												PB	Identified in Class II isolation from A/X31 infected C1R derivatives
HA_254-269	KPGDVLVINSNGNLIA	KPGDVLVINSNGNLIA			HA	254	16	27.53	1622.9	-0.4	812.457	57.6				1	1												PB	Identified in Class II isolation from A/X31 infected C1R derivatives
HA_254-268	KPGDVLVINSNGNLI	KPGDVLVINSNGNLI			HA	254	15	26.52	1551.86	-0.1	776.938	59.18				5	1												PB	Identified in Class II isolation from A/X31 infected C1R derivatives
HA_267-275	LIAPRGYFK	LIAPRGYFK			HA	267	9	27.41	1063.62	0.3	532.816	33.98				5	1			13.1	0.05	SB	45641.3	38	NB	10059.2	2.5	NB
HA_376-384	GTGQAADLK	GTGQAADLK			HA	376	9	33.1	859.44	1.9	430.728	20.89				1				238.5	1.2	WB	48003.1	85	NB	18577	9.5	NB
HA_385-398	STQAAIDQINGKLN	STQAAIDQINGKLN			HA	385	14	62.92	1471.76	3.5	736.891	39.82				1	1			2872.8	4.5	PB	44238.6	27	NB	37083.8	43	NB		Contains predicted HLA-A*11:01 ligand
HA_385-396	STQAAIDQINGK	STQAAIDQINGK			HA	385	12	49.88	1244.64	-0.3	623.325	29.9				1	1			162.7	1	WB	47556.9	70	NB	42848.4	85	NB
HA_399-407	RVIEKTNEK	RVIEKTNEK			HA	399	9	39.2	1115.63	-0.6	558.822	19.46				1	1			44.3	0.3	SB	46408.1	48	NB	17232.6	8.5	NB
HA_413-421	KEFSEVEGR	KEFSEVEGR			HA	413	9	9.67	1079.52	5.1	540.772	35.16				+				19662.6	16	NB	44947.8	32	NB	13733.2	5	NB
HA_451-466	HTIDLTDSEM(+15.99)NKLFEK	HTIDLTDSEMNKLFEK	Oxidation (M)	M10:Oxidation (M):1000.00	HA	451	16	67.81	1935.92	-1.2	646.315	39.17				1	1					PB								Contains predicted HLA-A*11:01 ligand
HA_451-462	HTIDLTDSEM(+15.99)NK	HTIDLTDSEMNK	Oxidation (M)	M10:Oxidation (M):1000.00	HA	451	12	64.19	1418.63	-0.6	710.324	26.8				1	1			51.4	0.4	SB	44229.5	27	NB	40449.9	65	NB
HA_455-464	LTDSEMNKLF	LTDSEMNKLF			HA	455	10	17.41	1196.57	9.1	599.3	39.24				5				25104.9	23	PB	43529.2	23	NB	32521.6	29	NB		Truncated version of predicted HLA-A*11:01 ligand
HA_524-531	KSGYKDWI	KSGYKDWI			HA	524	8	6.5	995.508	5.5	498.764	68.1					+			38433.1	65	NB	48467	99	NB	45054.9	99	NB
HA(+1)_110-118	GTFSLNAAK	GTFSLNAAK			HA(+1)	110	9	34.97	907.476	0.5	454.746	32.99				1	1			11	0.03	SB	45344	35	NB	7598.9	1.2	WB
HA(+1)_112-118	FSLNAAK	FSLNAAK			HA(+1)	112	7	24.81	749.407	-1.4	375.71	30.71				1	1					PB								Truncated version of predicted HLA-A*11:01 ligand
M(+3)_39-48	SLQGRTPILR	SLQGRTPILR			M(+3)	39	10	16.93	1139.68	0.5	570.846	30.45				5				547.4	1.9	WB	45965.9	42	NB	35325.3	36	NB			G		HIGH	Mapped to M42
M(+3)_94-103	GTGIQITWTK	GTGIQITWTK			M(+3)	94	10	31.9	1103.6	1.1	552.807	45.74					1			29.1	0.2	SB	48569.4	99	NB	43593.3	90	NB			B	TRUE	MODERATE
M1_4-11	LTEVETYV	LTEVETYV			M1	4	8	5.79	952.475	1.1	477.245	51.31					+			34872.3	47	NB	46441.3	48	NB	39046.7	55	NB
M1_12-21	LSIIPSGPLK	LSIIPSGPLK			M1	12	10	13.89	1023.63	3.4	512.825	51.11	+*	+*			5			38.8	0.3	SB	38207.5	9.5	NB	37523.7	45	NB			C		NO MATCH, POOR SPECTRA	*Likely false positive
M1_13-21	SIIPSGPLK	SIIPSGPLK			M1	13	9	31.02	910.549	-0.8	456.281	42.04	+*			1	1			8	0.015	SB	43209.7	22	NB	7384.5	1.1	WB					HIGH	*Likely false positive
M1_36-43	NTDLEVLM(+15.99)	NTDLEVLM	Oxidation (M)	M8:Oxidation (M):1000.00	M1	36	8	29.17	949.443	0.2	475.729	54.01				1	1			35082.3	48	NB	44625.1	30	NB	36336.3	40	PB		Identified in DT9 isolation from A/X31 infected C1R derivatives
M1_47-57	KTRPILSPLTK	KTRPILSPLTK			M1	47	11	39.71	1252.79	0.9	627.401	27.34				1	1			166.3	1	WB	44955.6	32	NB	34426.5	34	NB			D		HIGH
M1_92-99	NM(+15.99)DKAVKL	NMDKAVKL	Oxidation (M)	M2:Oxidation (M):1000.00	M1	92	8	43.32	933.495	-0.3	934.502	22.39				1	1			40388.2	80	NB	41309.7	15	NB	26336.7	19	PB		Overlap with potential HLA-C*04:01 ligand
M1_92-100	NM(+15.99)DKAVKLY	NMDKAVKLY	Oxidation (M)	M2:Oxidation (M):1000.00	M1	92	9	35.62	1096.56	0.3	549.287	26.89				1	1			17902.8	14	NB	45577.1	38	NB	10735.5	3	PB		%Rank less than 10 for HLA-C*04:01, best predicted affinity	G		LOW
M1_129-135	GLIYNRM(+15.99)	GLIYNRM	Oxidation (M)	M7:Oxidation (M):1000.00	M1	129	7	8.13	881.443	2.4	441.73	30.64					+
M1_168-178	TTNPLIRHENR	TTNPLIRHENR			M1	168	11	44.97	1349.72	-0.8	675.865	21.98				1	1			4192.1	5.5	PB	44599	29	NB	41897.6	75	NB		%Rank less than 10 for HLA-A*11:01, best predicted affinity	G		HIGH
M1_179-187	M(+15.99)VLASTTAK	MVLASTTAK	Oxidation (M)	M1:Oxidation (M):1000.00	M1	179	9	35.23	936.495	0.1	469.255	22.74				1	1			16.3	0.08	SB	42638	19	NB	10196	2.5	NB			A	TRUE	HIGH
M1_183-194	STTAKAMEQMAG	STTAKAMEQMAG			M1	183	12	5.03	1224.55	0.6	409.19	19.98					+			33373.9	42	NB	46246.7	45	NB	43719	90	NB
M1_187-206	KAM(+15.99)EQM(+15.99)AGSSEQAAEAM(+15.99)EVA	KAMEQMAGSSEQAAEAMEVA	Oxidation (M)	M3:Oxidation (M):1000.00;M6:Oxidation (M):1000.00;M17:Oxidation (M):1000.00	M1	187	20	24.89	2115.88	1.2	1058.95	28.52				1	5
M1_215-230	AM(+15.99)RTIGTHPSSSAGLK	AMRTIGTHPSSSAGLK	Oxidation (M)	M2:Oxidation (M):1000.00	M1	215	16	45.08	1628.83	-1.7	815.421	21.66				1	1					PB								Contains predicted HLA-A*11:01 ligand	H		HIGH
M1_217-242	RTIGTHPSSSAGLKNDLLENLQAYQK	RTIGTHPSSSAGLKNDLLENLQAYQK			M1	217	26	64.81	2840.48	0.6	947.834	42.3					1													Contains predicted HLA-A*11:01 ligand
M1_217-230	RTIGTHPSSSAGLK	RTIGTHPSSSAGLK			M1	217	14	55.66	1410.76	0.2	706.386	20.71				1	1			121.2	0.8	WB	43396.6	22	NB	38383.2	49	NB
M1_218-230	TIGTHPSSSAGLK	TIGTHPSSSAGLK			M1	218	13	39.75	1254.66	-0.9	628.335	22.81				1	1			516.7	1.8	WB	43327.2	22	NB	38543.8	50	NB
M1_229-242	LKNDLLENLQAYQK	LKNDLLENLQAYQK			M1	229	14	57.29	1688.91	-1.2	845.461	48.81					1			4686.1	5.5	PB	46546.9	50	NB	39494.5	55	NB		Contains predicted HLA-A*11:01 ligand	H		MODERATE
M1_229-239	LKNDLLENLQA	LKNDLLENLQA			M1	229	11	32.54	1269.69	0.7	635.854	52.68				1	1			42631.5	90	NB	47078.2	60	NB	42849.3	85	NB
M1_230-242	KNDLLENLQAYQK	KNDLLENLQAYQK			M1	230	13	63.57	1575.83	1.8	788.922	45.21				1	1			4598.9	5.5	PB	47033.9	60	NB	39426.7	55	NB		Contains predicted HLA-A*11:01 ligand
M1_230-240	KNDLLENLQAY	KNDLLENLQAY			M1	230	11	40.79	1319.67	0	660.843	56.2					1			26762.4	25	NB	48047.8	85	NB	42529.7	80	NB
M1_230-239	KNDLLENLQA	KNDLLENLQA			M1	230	10	28.25	1156.61	-1	579.311	47.52				1				39340.2	70	NB	48381.6	95	NB	43438.9	90	NB
M1_231-238	NDLLENLQ	NDLLENLQ			M1	231	8	15.4	957.477	1.3	479.746	59.72					5			44536.3	99	NB	47837.2	80	NB	42821.5	85	NB
M1_233-242	LLENLQAYQK	LLENLQAYQK			M1	233	10	47.69	1218.66	0	610.338	42.36				1	1			381.8	1.6	WB	47825.8	80	NB	38341.3	49	NB
M1_233-252	LLENLQAYQKRM(+15.99)GVQM(+15.99)QRFK	LLENLQAYQKRMGVQMQRFK	Oxidation (M)	M12:Oxidation (M):1000.00;M16:Oxidation (M):1000.00	M1	233	20	34.05	2512.3	1	629.084	33.53				1	1													Contains predicted HLA-A*11:01 ligand
M1_243-252	RM(+15.99)GVQM(+15.99)QRFK	RMGVQMQRFK	Oxidation (M)	M2:Oxidation (M):1000.00;M6:Oxidation (M):1000.00	M1	243	10	44.31	1311.65	-0.4	438.225	19.72				1	1			418.2	1.6	WB	48034.8	85	NB	39132.1	55	NB			E		HIGH
M1_244-252	M(+15.99)GVQM(+15.99)QRFK	MGVQMQRFK	Oxidation (M)	M1:Oxidation (M):1000.00;M5:Oxidation (M):1000.00	M1	244	9	38.54	1155.55	-0.8	578.783	20.83				1	1			3309.6	5	PB	44843.9	31	NB	21599	13	NB		Truncated version of predicted HLA-A*11:01 ligand	E		HIGH
M(-1)_5-15	VVFYSSSM(+15.99)LTK	VVFYSSSMLTK	Oxidation (M)	M8:Oxidation (M):1000.00	M(-1)	5	11	42.22	1276.64	-1.8	639.325	40.58				1	1			53.7	0.4	SB	41211	15	NB	35476.6	37	NB
M2_58-70	GLKGGPSTEGVPK	GLKGGPSTEGVPK			M2	58	13	7.39	1225.67	-1.5	613.84	58.86				+				1093.7	3	PB	37077	8.5	NB	40102.1	60	NB		%Rank 3 or lower for HLA-A*11:01, best predicted affinity	G		NO MATCH
M2_61-70	GGPSTEGVPK	GGPSTEGVPK			M2	61	10	33.37	927.466	-0.9	464.74	22.94					1			1644.1	3.5	PB	37957.4	9.5	NB	39337.2	55	NB		%Rank less than 10 for HLA-A*11:01, best predicted affinity
NA_30-38	VTTVTLHFK	VTTVTLHFK			NA	30	9	28.69	1044.6	2.7	523.307	34.01				1	1			17.6	0.09	SB	45987.3	42	NB	26274.9	19	NB			B	TRUE	MODERATE
NA_298-311	SNRPVVDINM(+15.99)EDYS	SNRPVVDINMEDYS	Oxidation (M)	M10:Oxidation (M):1000.00	NA	298	14	39.6	1653.73	1.5	827.874	40.77					1			32170.9	38	NB	44335.9	28	NB	42062.9	75	NB	PB	Overlap with predicted Class II ligand
NA_299-311	NRPVVDINM(+15.99)EDYS	NRPVVDINMEDYS	Oxidation (M)	M9:Oxidation (M):1000.00	NA	299	13	23.52	1566.7	-0.6	784.356	40.52					1			34611	46	NB	44171.6	27	NB	43499.6	90	NB	PB	Identified in Class II isolation from A/X31 infected C1R derivatives
NP_8-26	RSYEQM(+15.99)ETDGERQNATEIR	RSYEQMETDGERQNATEIR	Oxidation (M)	M6:Oxidation (M):1000.00	NP	8	19	19.61	2328.04	-0.7	777.02	24					1
NP_22-31	ATEIRASVGK	ATEIRASVGK			NP	22	10	38.68	1030.58	1.5	516.297	21.81				1	1			40.7	0.3	SB	47860.4	80	NB	35285.6	36	NB			B	TRUE	HIGH
NP_27-38	ASVGKM(+15.99)IGGIGR	ASVGKMIGGIGR	Oxidation (M)	M6:Oxidation (M):1000.00	NP	27	12	41	1160.63	2.2	387.886	25.86				1	1			1977.1	4	PB	48212.8	90	NB	42827.1	85	NB		%Rank less than 10 for HLA-A*11:01, best predicted affinity	F		HIGH
NP_28-38	SVGKM(+15.99)IGGIGR	SVGKMIGGIGR	Oxidation (M)	M5:Oxidation (M):1000.00	NP	28	11	45.63	1089.6	1	545.806	24.89				1	1			1632.6	3.5	PB	48343.4	95	NB	42197.8	80	NB		%Rank less than 10 for HLA-A*11:01, best predicted affinity
NP_70-79	AFDERRNKYL	AFDERRNKYL			NP	70	10	23.98	1310.67	0.4	437.899	26.78				+	1			36437.5	55	NB	44077.1	26	NB	23823.8	16	PB		P2 and P3 consistent with HLA-C*04:01 ligand	H		HIGH
NP_165-174	SLM(+15.99)QGSTLPR	SLMQGSTLPR	Oxidation (M)	M3:Oxidation (M):1000.00	NP	165	10	45.82	1104.56	0	553.287	28.41				1	1			29.6	0.2	SB	47376.7	65	NB	34887.7	35	NB			D		HIGH
NP_187-195	GTM(+15.99)VM(+15.99)ELVR	GTMVMELVR	Oxidation (M)	M3:Oxidation (M):1000.00;M5:Oxidation (M):1000.00	NP	187	9	40.09	1066.52	-0.1	534.265	31.17				1	1			64.7	0.5	SB	46287.8	46	NB	16380.7	7.5	NB			D		HIGH
NP_189-198	M(+15.99)VM(+15.99)ELVRM(+15.99)IK	MVMELVRMIK	Oxidation (M)	M1:Oxidation (M):1000.00;M3:Oxidation (M):1000.00;M8:Oxidation (M):1000.00	NP	189	10	11.12	1296.66	1.4	649.338	30.65					+			18.9	0.1	SB	48318.8	95	NB	36831.5	42	NB			A	TRUE	MODERATE
NP_190-195	VM(+15.99)ELVR	VMELVR	Oxidation (M)	M2:Oxidation (M):1000.00	NP	190	6	15.51	761.41	0.4	381.713	25.92				5						PB								Truncated version of predicted HLA-A*11:01 ligand
NP_263-273	ALILRGSVAHK	ALILRGSVAHK			NP	263	11	37.36	1163.71	-0.7	582.864	24.92				1	1			1320.8	3	PB	47800.9	80	NB	40693.1	65	NB		%Rank less than 10 for HLA-A*11:01, best predicted affinity	F		HIGH
NP_314-325	SLIRPNENPAHK	SLIRPNENPAHK			NP	314	12	44.98	1374.74	-0.4	459.253	22.67				1	1			831.8	2.5	PB	43468.5	23	NB	38703.1	50	NB		%Rank less than 10 for HLA-A*11:01, best predicted affinity	F		HIGH
NP_342-351	RVLSFIKGTK	RVLSFIKGTK			NP	342	10	46.6	1147.71	3.2	383.578	28.11				1	1			66.7	0.5	SB	48427.7	99	NB	40320.5	65	NB			C		MODERATE
NP_343-351	VLSFIKGTK	VLSFIKGTK			NP	343	9	20.81	991.607	3.7	496.812	31.99				1				293.5	1.4	WB	47476.2	70	NB	21548.1	13	NB
NP_408-421	IQPTFSVQRNLPFD	IQPTFSVQRNLPFD			NP	408	14	44.72	1660.86	0.6	831.437	58.88				1	1			32182.1	38	NB	23736.8	2.5	NB	34707	35	NB	PB	Identified in Class II isolation from A/X31 infected C1R derivatives
NP_408-422	IQPTFSVQRNLPFDR	IQPTFSVQRNLPFDR			NP	408	15	25.54	1816.96	-1.1	909.486	48.79				1	1												PB	Identified in Class II isolation from A/X31 infected C1R derivatives
NP_413-422	SVQRNLPFDR	SVQRNLPFDR			NP	413	10	7.5	1230.65	-2.5	616.329	45.89				+				160.5	0.9	WB	48355.5	95	NB	41393.4	70	NB			E		NO MATCH
NP_418-426	LPFDRTTIM(+15.99)	LPFDRTTIM	Oxidation (M)	M9:Oxidation (M):1000.00	NP	418	9	36.69	1108.56	0.5	555.287	44.99				1	1			30254.3	33	NB	851.6	0.03	SB	5402.7	0.5	SB
NP_462-470	GVFELSDEK	GVFELSDEK			NP	462	9	30.6	1022.49	0.4	512.254	41.28				1	1			29.4	0.2	SB	47612	75	NB	15038.5	6.5	NB			C		MODERATE
NP_473-481	SPIVPSFDM(+15.99)	SPIVPSFDM	Oxidation (M)	M9:Oxidation (M):1000.00	NP	473	9	44.96	1007.46	0.6	504.739	59.21				1	1			25585.9	24	NB	10341.1	0.6	WB	18816.2	10	NB
NP_478-488	SFDM(+15.99)SNEGSYF	SFDMSNEGSYF	Oxidation (M)	M4:Oxidation (M):1000.00	NP	478	11	44.47	1298.48	0.1	650.245	58.56				1	1			26264.7	25	NB	40039.2	13	NB	22358	14	PB		Identified in DT9 isolation from A/X31 infected C1R derivatives
NP(+2)_29-39	RLM(+15.99)ENARM(+15.99)PLK	RLMENARMPLK	Oxidation (M)	M3:Oxidation (M):1000.00;M8:Oxidation (M):1000.00	NP(+2)	29	11	16.33	1389.72	0.7	464.248	21.07				+	5			102.8	0.7	WB	44631.9	30	NB	27102.1	20	NB
NP(+2)_238-246	ATFSKGNFK	ATFSKGNFK			NP(+2)	238	9	38.35	998.519	-0.2	500.266	23.3				1	1			11.5	0.04	SB	46243.7	45	NB	11685.8	3.5	NB
NS1_62-70	KQIVERILK	KQIVERILK			NS1	62	9	29.79	1125.72	1.2	563.87	26.14				1	1			46.6	0.4	SB	45614.6	38	NB	18992.9	10	NB			D		MODERATE
NS1_90-98	LTDM(+15.99)TLEEM(+15.99)	LTDMTLEEM	Oxidation (M)	M4:Oxidation (M):1000.00;M9:Oxidation (M):1000.00	NS1	90	9	27.89	1113.46	0	557.736	38.28				1	1			17391.1	14	NB	42685.1	19	NB	22690.9	14	PB		Identified in DT9 isolation from A/X31 infected C1R derivatives
NS1_121-131	QAIM(+15.99)DKNIILK	QAIMDKNIILK	Oxidation (M)	M4:Oxidation (M):1000.00	NS1	121	11	39	1301.74	1.6	651.877	31.39				1	1			46.8	0.4	SB	44554.2	29	NB	36100.4	39	NB			E		HIGH
NS1_121-130	QAIM(+15.99)DKNIIL	QAIMDKNIIL	Oxidation (M)	M4:Oxidation (M):1000.00	NS1	121	10	33.63	1173.64	-0.3	587.828	43.41				1	1			20228.9	17	PB	43492.5	23	NB	34170.8	33	NB		Truncated version of predicted HLA-A*11:01 ligand
NS1_122-131	AIM(+15.99)DKNIILK	AIMDKNIILK	Oxidation (M)	M3:Oxidation (M):1000.00	NS1	122	10	41.39	1173.68	2.8	392.235	31.46				1	1			12.5	0.05	SB	45010.1	32	NB	34516.4	34	NB
NS1_123-131	IM(+15.99)DKNIILK	IMDKNIILK	Oxidation (M)	M2:Oxidation (M):1000.00	NS1	123	9	23.55	1102.64	-0.4	552.328	28.77				1	1			60.7	0.5	SB	46461.4	48	NB	9636.5	2.5	NB
NS1_125-131	DKNIILK	DKNIILK			NS1	125	7	21.79	842.523	1.6	422.269	25.99				1	1					PB								Truncated version of predicted HLA-A*11:01 ligand
NS1_137-145	IFDRLETLI	IFDRLETLI			NS1	137	9	35.38	1118.63	1.5	560.325	67.69				5	1			32792.6	40	NB	43152.7	21	NB	4587.2	0.3	SB
NS1_150-157	FTEEGAIV	FTEEGAIV			NS1	150	8	20.63	864.423	1.7	433.219	48.6					1			38200.9	65	NB	41425.6	16	NB	37525.8	45	PB		Identified in DT9 isolation from A/X31 infected C1R derivatives	H		MODERATE
NS1_186-194	EWN(+.98)DNTVRV	EWNDNTVRV	Deamidation (NQ)	N3:Deamidation (NQ):32.28	NS1	186	9	26.25	1132.51	0	567.265	43.26				1	5			34667.6	47	NB	40388.7	13	NB	4974.2	0.4	SB
NS1_205-217	SSNENGRPPLTPK	SSNENGRPPLTPK			NS1	205	13	51.91	1395.71	0.6	698.863	22.73				1	1			44.1	0.3	SB	44883.7	31	NB	36957.6	42	NB			C		HIGH
NS1_207-217	NENGRPPLTPK	NENGRPPLTPK			NS1	207	11	37.2	1221.65	1.7	611.832	22.55				1	1			20715.9	17	PB	47760.6	75	NB	35160.2	36	NB		Truncated version of predicted HLA-A*11:01 ligand
NS1_208-217	ENGRPPLTPK	ENGRPPLTPK			NS1	208	10	23.18	1107.6	3.2	554.811	22.63				1	1			15077.6	12	PB	47414.6	70	NB	41458.8	70	NB		Truncated version of predicted HLA-A*11:01 ligand
NS2_1-18	M(+15.99)DPNTVSSFQDILLRM(+15.99)SK	MDPNTVSSFQDILLRMSK	Oxidation (M)	M1:Oxidation (M):1000.00;M16:Oxidation (M):1000.00	NS2	1	18	6.29	2113.02	1.9	705.348	57.71					+													Contains predicted HLA-A*11:01 ligand
NS2_5-15	TVSSFQDILLR	TVSSFQDILLR			NS2	5	11	42.98	1277.7	0.7	639.857	59.71				1	1			274.4	1.3	WB	44531.5	29	NB	39993.8	60	NB			E		HIGH
NS2_7-18	SSFQDILLRM(+15.99)SK	SSFQDILLRMSK	Oxidation (M)	M10:Oxidation (M):1000.00	NS2	7	12	64.71	1439.74	0.3	720.88	47.2		+*		1	1			36.4	0.25	SB	46864.8	55	NB	37671.4	45	NB			C		HIGH	*Likely false positive
NS2_7-15	SSFQDILLR	SSFQDILLR			NS2	7	9	45.32	1077.58	0.5	539.798	56.15				1	1			40.2	0.3	SB	46474.5	49	NB	17427.8	8.5	NB
NS2_7-16	SSFQDILLRM(+15.99)	SSFQDILLRM	Oxidation (M)	M10:Oxidation (M):1000.00	NS2	7	10	38.59	1224.62	1.6	613.317	58.45				1	1			2323.2	4	PB	47463.4	70	NB	36194.3	39	NB		Contains predicted HLA-A*11:01 ligand
NS2_7-15	SSFQ(+.98)DILLR	SSFQDILLR	Deamidation (NQ)	Q4:Deamidation (NQ):1000.00	NS2	7	9	25.82	1078.57	-5.9	540.287	58.01					1			40.2	0.3	SB	46474.5	49	NB	17427.8	8.5	NB
NS2_10-18	QDILLRM(+15.99)SK	QDILLRMSK	Oxidation (M)	M7:Oxidation (M):1000.00	NS2	10	9	7.31	1118.61	-6.9	560.309	28.01				+				1982.8	4	NB	46797.4	55	NB	17648.9	8.5	NB		Truncated version of predicted HLA-A*11:01 ligand
NS2_30-39	GM(+15.99)ITQFESLK	GMITQFESLK	Oxidation (M)	M2:Oxidation (M):1000.00	NS2	30	10	38.12	1168.58	-4.9	585.294	40.81				1	1			61.1	0.5	SB	46077.9	43	NB	37173.8	43	NB			D		HIGH
NS2_31-39	M(+15.99)ITQFESLK	MITQFESLK	Oxidation (M)	M1:Oxidation (M):1000.00	NS2	31	9	33.12	1111.56	1.5	556.787	39.11				1	1			76.9	0.6	WB	44068.5	26	NB	15209.4	6.5	NB
PA_12-22	M(+15.99)IVELAEKTM(+15.99)K	MIVELAEKTMK	Oxidation (M)	M1:Oxidation (M):1000.00;M10:Oxidation (M):1000.00	PA	12	11	33.72	1323.68	-1.7	662.845	28.4				1	1			2057.6	4	PB	44258.7	27	NB	38734.1	55	NB		%Rank less than 10 for HLA-A*11:01, best predicted affinity	F		MODERATE
PA_61-73	IIVELGDPNALLK	IIVELGDPNALLK			PA	61	13	43.04	1393.82	0.3	697.917	64.31				1	1			376.3	1.5	WB	41041.1	15	NB	36119.6	39	NB			E		HIGH
PA_156-163	ATKADYTL	ATKADYTL			PA	156	8	7.08	881.449	-0.7	441.732	28.91				+				31053.6	35	NB	43114.4	21	NB	38106.4	47	NB
PA_204-211	RFEITGTM(+15.99)	RFEITGTM	Oxidation (M)	M8:Oxidation (M):1000.00	PA	204	8	30.4	969.459	1.5	485.738	35.32				1	1			38964	70	NB	45925.1	41	NB	30320.5	25	NB			H		HIGH
PA_433-441	APIEHIASM(+15.99)	APIEHIASM	Oxidation (M)	M9:Oxidation (M):1000.00	PA	433	9	43.04	983.475	-0.1	492.745	28.71				1	1			31395.5	36	NB	9580.9	0.5	SB	7992.7	1.4	WB
PA_476-483	AM(+15.99)DDFQLI	AMDDFQLI	Oxidation (M)	M2:Oxidation (M):1000.00	PA	476	8	25.69	967.432	-0.2	484.723	67.36				1	1			30459.9	33	NB	46296.8	46	NB	34273	33	NB			H		LOW
PA(+2)_56-65	IQIFTSSM(+15.99)SK	IQIFTSSMSK	Oxidation (M)	M8:Oxidation (M):1000.00	PA(+2)	56	10	24.93	1156.58	5.6	579.3	36.73				1	1			15.5	0.07	SB	47160.8	65	NB	38783.6	55	NB			B	TRUE	MODERATE
PA(+2)_57-65	QIFTSSM(+15.99)SK	QIFTSSMSK	Oxidation (M)	M7:Oxidation (M):1000.00	PA(+2)	57	9	28.35	1043.5	0	522.755	25.86				1	1			8.5	0.015	SB	42943.5	20	NB	10609.7	3	NB			A	TRUE	HIGH
PA(+2)_58-65	IFTSSM(+15.99)SK	IFTSSMSK	Oxidation (M)	M6:Oxidation (M):1000.00	PA(+2)	58	8	20.26	915.437	1.6	458.727	23.12				5	1			310.8	1.4	WB	46802.5	55	NB	36589.2	41	NB			G		MODERATE
PA(+3)_30-40	RVWGGPENRNK	RVWGGPENRNK			PA(+3)	30	11	45.84	1311.68	1.7	438.235	20.81					1			2601.5	4.5	PB	48186.8	90	NB	40199.9	60	NB		%Rank less than 10 for HLA-A*11:01, best predicted affinity	F		HIGH
PA(+3)_650-656	KVGIQQL	KVGIQQL			PA(+3)	650	7	8.32	784.481	-9.6	393.244	54.09				+
PB1_1-11	M(+15.99)DVNPTLLFLK	MDVNPTLLFLK	Oxidation (M)	M1:Oxidation (M):1000.00	PB1	1	11	45.9	1305.7	1.8	653.859	64.58				1	1			1617.6	3.5	PB	44149.1	26	NB	38138.1	48	NB		%Rank less than 10 for HLA-A*11:01, best predicted affinity	G		MODERATE
PB1_22-30	FPYTGDPPY	FPYTGDPPY			PB1	22	9	28.18	1055.46	1.6	528.738	57.94				5	1			22433.8	19	NB	394.5	0.015	SB	4886.1	0.4	SB
PB1_94-103	FLEESHPGIF	FLEESHPGIF			PB1	94	10	43.73	1174.57	5.5	588.293	53.78				1	1			36276.2	55	NB	38302.7	9.5	NB	28862.4	23	PB		Identified in DT9 isolation from A/X31 infected C1R derivatives
PB1_113-121	VVQQTRVDK	VVQQTRVDK			PB1	113	9	41.4	1071.6	-0.9	536.809	19.59				1	1			187.8	1	WB	43989.9	25	NB	27002.9	20	NB			F		HIGH
PB1_168-176	KDVMESMNK	KDVMESMNK			PB1	168	9	8.03	1080.49	6	541.258	24.13				+				2074.8	4	NB	45496.8	37	NB	27047.4	20	NB
PB1_180-188	GITTHFQRK	GITTHFQRK			PB1	180	9	40.64	1086.59	-1.4	544.303	21.38				1	1			150.2	0.9	WB	47309	65	NB	14537.9	6	NB			E		HIGH
PB1_269-279	SGLPVGGNEKK	SGLPVGGNEKK			PB1	269	11	37.28	1084.59	1.6	543.302	21.93					1			7765.8	7.5	PB	45853.6	41	NB	39653.4	60	NB		%Rank less than 10 for HLA-A*11:01, best predicted affinity	G		HIGH
PB1_269-278	SGLPVGGNEK	SGLPVGGNEK			PB1	269	10	21.24	956.493	0.2	479.254	26.54					1			1043.9	3	PB	48284.9	95	NB	41209.7	70	NB		%Rank less than 10 for HLA-A*11:01, best predicted affinity
PB1_270-279	GLPVGGNEKK	GLPVGGNEKK			PB1	270	10	32.06	997.556	1.2	499.786	21.32				1	1			3419.8	5	PB	45387.2	36	NB	40064	60	NB		%Rank less than 10 for HLA-A*11:01, best predicted affinity
PB1_337-347	LSIAPIMFSNK	LSIAPIMFSNK			PB1	337	11	6.02	1219.66	-2.4	407.561	51.11				+				20.7	0.125	SB	48011.4	85	NB	41708.5	75	NB			B	TRUE	NO MATCH, POOR SPECTRA
PB1_366-379	TQIPAEM(+15.99)LASIDLK	TQIPAEMLASIDLK	Oxidation (M)	M7:Oxidation (M):1000.00	PB1	366	14	24.51	1544.81	2.1	773.415	55.1					1			345.1	1.5	WB	26242.8	3	NB	34794.3	35	NB			F		HIGH
PB1_422-433	SILNLGQKRYTK	SILNLGQKRYTK			PB1	422	12	38.88	1419.82	-0.8	710.917	29.16				1	1			83.1	0.6	WB	47602.2	75	NB	39824.1	60	NB			D		HIGH
PB1_491-498	EFTSFFYR	EFTSFFYR			PB1	491	8	35.16	1095.5	1.1	548.759	57.49				1	1			16578.2	13	PB	46848.1	55	NB	27111.8	20	NB		Consistent detection, HLA-A*11:01 best predicted affinity	H		HIGH
PB1_523-531	M(+15.99)SIGVTVIK	MSIGVTVIK	Oxidation (M)	M1:Oxidation (M):1000.00	PB1	523	9	37.3	962.547	-0.4	482.281	37.3				1	1			10.2	0.025	SB	44159.7	26	NB	11151	3.5	NB			B	TRUE	HIGH
PB1_643-653	AVM(+15.99)M(+15.99)PAHGPAK	AVMMPAHGPAK	Oxidation (M)	M3:Oxidation (M):1000.00;M4:Oxidation (M):1000.00	PB1	643	11	40.81	1140.54	0.6	571.279	19.74				1	1			82.3	0.6	WB	47856.8	80	NB	29962.1	24	NB			C		HIGH
PB1_644-653	VM(+15.99)M(+15.99)PAHGPAK	VMMPAHGPAK	Oxidation (M)	M2:Oxidation (M):1000.00;M3:Oxidation (M):1000.00	PB1	644	10	42.2	1069.5	1.2	535.76	19.68				1	1			35.1	0.25	SB	47526.1	70	NB	28272.4	22	NB
PB1_659-669	AVATTHSWIPK	AVATTHSWIPK			PB1	659	11	39.79	1209.65	2.5	605.834	30.87				1	1			48	0.4	SB	47379.7	65	NB	40366.4	65	NB			B	TRUE	HIGH
PB1_661-669	ATTHSWIPK	ATTHSWIPK			PB1	661	9	46.65	1039.55	1.3	520.78	27.64				1	1			9.6	0.025	SB	44215.1	27	NB	15532.2	7	NB
PB1_727-737	RIDFESGRIKK	RIDFESGRIKK			PB1	727	11	33.84	1347.76	-0.8	450.261	24.1				1	1			745.6	2.5	PB	48169.6	90	NB	34348.4	34	NB		%Rank less than 10 for HLA-A*11:01, best predicted affinity	F		HIGH
PB1_748-757	STIEELRRQK	STIEELRRQK			PB1	748	10	32.56	1258.7	-0.6	630.357	22.63				1	1			151.2	0.9	WB	47758.5	75	NB	42888.3	85	NB			D		HIGH
PB1_751-757	EELRRQK	EELRRQK			PB1	751	7	11.62	957.535	0	479.775	22.72				+														Truncated version of predicted HLA-A*11:01 ligand
PB1-F2_12-20	STGHISTQK	STGHISTQK			PB1-F2	12	9	46.69	957.488	-0.7	479.751	19.47					1			28.3	0.2	SB	47508.6	70	NB	15886	7	NB			B	TRUE	POOR
PB1-F2_44-53	KTM(+15.99)NQVVM(+15.99)PK	KTMNQVVMPK	Oxidation (M)	M3:Oxidation (M):1000.00;M8:Oxidation (M):1000.00	PB1-F2	44	10	49.51	1206.61	1.4	604.313	19.75				1	1			4.6	0.01	SB	47828.9	80	NB	36309.2	40	NB			A	TRUE	HIGH
PB1-F2_45-53	TM(+15.99)NQVVM(+15.99)PK	TMNQVVMPK	Oxidation (M)	M2:Oxidation (M):1000.00;M7:Oxidation (M):1000.00	PB1-F2	45	9	42.82	1078.52	1.6	540.266	21.87				1	1			7.1	0.01	SB	44599.5	29	NB	10442.8	3	NB			A	TRUE	MODERATE
PB1-F2_49-59	VVM(+15.99)PKQIVYWR	VVMPKQIVYWR	Oxidation (M)	M3:Oxidation (M):1000.00	PB1-F2	49	11	46.86	1433.79	0.1	478.936	40.02					1			457	1.7	WB	40869.1	14	NB	37410.3	44	NB			F		HIGH
PB1(+2)_303-314	TPNFLSPSLEIT	TPNFLSPSLEIT			PB1(+2)	303	12	5.53	1317.68	-1.5	659.847	67.09					+			36972.4	60	NB	34287.9	6	NB	32178.9	29	NB
PB1(+2)_607-616	TTLEISTFLK	TTLEISTFLK			PB1(+2)	607	10	36.36	1151.64	-1.5	576.828	59.2				1	1			10.8	0.03	SB	47033.9	60	NB	34618.9	34	NB			A	TRUE	MODERATE
PB1(+2)_694-705	N(+.98)KCTKGAAIYLK	NKCTKGAAIYLK	Deamidation (NQ)	N1:Deamidation (NQ):1000.00	PB1(+2)	694	12	18.28	1309.71	1	437.577	23.83				5	1			640	2.5	PB	44408.3	28	NB	37760.4	46	NB		%Rank less than 10 for HLA-A*11:01, best predicted affinity	G
PB1(+2)_697-705	TKGAAIYLK	TKGAAIYLK			PB1(+2)	697	9	24.86	963.575	1.9	482.796	25.73					1			2668.2	4.5	PB	47236.4	65	NB	12869.4	4.5	NB		%Rank less than 10 for HLA-A*11:01, best predicted affinity	G		HIGH
PB1(+2)_759-774	KSSDGKNSEFSLSFM(+15.99)K	KSSDGKNSEFSLSFMK	Oxidation (M)	M15:Oxidation (M):1000.00	PB1(+2)	759	16	6.38	1806.85	0.2	603.289	52.35				+
PB1(+3)_9-18	GCQSDLTFLK	GCQSDLTFLK			PB1(+3)	9	10	44.81	1110.54	-1.1	556.276	47.36				1	1			51.8	0.4	SB	46837.9	55	NB	40418.8	65	NB			D		HIGH
PB1(+3)_12-18	SDLTFLK	SDLTFLK			PB1(+3)	12	7	22.42	822.449	2	412.232	44.84					1					PB								Truncated version of predicted HLA-A*11:01 ligand	E		HIGH
PB1(+3)_55-65	SVLRKGKM(+15.99)DNK	SVLRKGKMDNK	Oxidation (M)	M8:Oxidation (M):1000.00	PB1(+3)	55	11	29.47	1290.71	1.8	431.244	19.32				1	1			613.8	2	WB	48381.1	95	NB	44131.5	95	NB			H		HIGH
PB1(+3)_195-203	KETGERQYD	KETGERQYD			PB1(+3)	195	9	6.55	1124.51	6.6	563.266	44.36					+			40665.8	80	NB	46442.8	48	NB	27900.1	21	NB
PB1(+3)_705-714	KILPQQFIQK	KILPQQFIQK			PB1(+3)	705	10	41.97	1241.75	1.2	414.924	35.5				1	1			34.3	0.25	SB	46945	60	NB	40092.6	60	NB			C		MODERATE
PB1(+3)_706-714	ILPQQFIQK	ILPQQFIQK			PB1(+3)	706	9	7.16	1113.65	-3.2	557.833	65.18				+				391.6	1.6	WB	47358.7	65	NB	15946.6	7	NB
PB2_15-33	RTREILTKTTVDHM(+15.99)AIIKK	RTREILTKTTVDHMAIIKK	Oxidation (M)	M14:Oxidation (M):1000.00	PB2	15	19	8.09	2269.29	0.5	757.439	24.66				+														Contains predicted HLA-A*11:01 ligand
PB2_23-33	TTVDHMAIIKK	TTVDHMAIIKK			PB2	23	11	55.04	1255.7	0	628.855	25.92				1	1			117.4	0.8	WB	46264.8	46	NB	37738.3	46	NB			D		HIGH
PB2_23-33	TTVDHM(+15.99)AIIKK	TTVDHMAIIKK	Oxidation (M)	M6:Oxidation (M):1000.00	PB2	23	11	52.37	1271.69	-1.1	636.852	34.92			1*	1	1		1*	117.4	0.8	WB	46264.8	46	NB	37738.3	46	NB			D		HIGH	*Suspected carry over, likely false positive
PB2_23-32	TTVDHM(+15.99)AIIK	TTVDHMAIIK	Oxidation (M)	M6:Oxidation (M):1000.00	PB2	23	10	41.89	1143.6	1.3	572.806	24.91				1	1			24.8	0.15	SB	45828.3	40	NB	37612.4	45	NB
PB2_24-33	TVDHM(+15.99)AIIKK	TVDHMAIIKK	Oxidation (M)	M5:Oxidation (M):1000.00	PB2	24	10	44.36	1170.64	-1.9	586.328	20.15				1	1			89.9	0.6	WB	48512.1	99	NB	36789.7	41	NB
PB2_24-32	TVDHM(+15.99)AIIK	TVDHMAIIK	Oxidation (M)	M5:Oxidation (M):1000.00	PB2	24	9	36.96	1042.55	0	522.281	24.29				1	1			37	0.25	SB	46198.7	45	NB	8118.1	1.4	WB
PB2_25-33	VDHM(+15.99)AIIKK	VDHMAIIKK	Oxidation (M)	M4:Oxidation (M):1000.00	PB2	25	9	37.71	1069.6	-2.4	535.804	20.7				1				2421.9	4	PB	47349.5	65	NB	18842.2	10	NB		Truncated version of predicted HLA-A*11:01 ligand
PB2_26-33	DHM(+15.99)AIIKK	DHMAIIKK	Oxidation (M)	M3:Oxidation (M):1000.00	PB2	26	8	37.03	970.527	-3	486.269	21				1	1			28768.3	29	PB	48712.5	99	NB	40346.3	65	NB		Truncated version of predicted HLA-A*11:01 ligand
PB2_33-41	KYTSGRQ(+.98)EK	KYTSGRQEK	Deamidation (NQ)	Q7:Deamidation (NQ):1000.00	PB2	33	9	6.23	1096.55	-0.2	549.283	43.57				+				7722.6	7.5	NB	46558	50	NB	18672.6	9.5	NB
PB2_55-66	YPITADKRITEM(+15.99)	YPITADKRITEM	Oxidation (M)	M12:Oxidation (M):1000.00	PB2	55	12	35.62	1452.73	1.2	727.372	31.34				1	1			32448.8	39	NB	19942.2	1.5	WB	33157.6	31	NB
PB2_86-99	SDRVMVSPLAVTWW	SDRVMVSPLAVTWW			PB2	86	14	5.71	1645.83	-2.7	823.919	72.38					+			29405.2	31	NB	45950	42	NB	37112.7	43	NB
PB2_105-113	ITNTVHYPK	ITNTVHYPK			PB2	105	9	41.39	1071.57	0.9	536.793	24.05		+*		1	1			5.6	0.01	SB	40893.5	14	NB	8464.8	1.6	WB						*Likely false positive
PB2_105-116	ITNTVHYPKIYK	ITNTVHYPKIYK			PB2	105	12	34.11	1475.81	-0.6	492.945	29.06					1			20.8	0.125	SB	46693.7	55	NB	36904.9	42	NB			B	TRUE	LOW
PB2_107-116	NTVHYPKIYK	NTVHYPKIYK			PB2	107	10	58.87	1261.68	0.2	631.848	26.11				1	1			49.4	0.4	SB	48277.6	95	NB	40947	65	NB
PB2_108-116	TVHYPKIYK	TVHYPKIYK			PB2	108	9	53.64	1147.64	0.2	574.827	25.89				1	1			14.9	0.07	SB	46226.2	45	NB	16347.2	7.5	NB
PB2_116-124	KTYFERVER	KTYFERVER			PB2	116	9	27.45	1226.64	-4.6	614.325	24.19				1	+			33.2	0.25	SB	40376.9	13	NB	11436.6	3.5	NB
PB2_116-126	KTYFERVERLK	KTYFERVERLK			PB2	116	11	26.15	1467.82	0.8	490.281	27.38				1	1			59.1	0.4	SB	42833.5	20	NB	33290.6	31	NB			C		HIGH
PB2_128-140	GTFGPVHFRNQVK	GTFGPVHFRNQVK			PB2	128	13	47.94	1485.78	1.6	743.9	29.92				1	1			31.7	0.25	SB	40595	14	NB	37244.2	43	NB			A	TRUE	HIGH
PB2_128-136	GTFGPVHFR	GTFGPVHFR			PB2	128	9	45.07	1016.52	2.9	509.268	35.73				1	1			10.3	0.03	SB	45928.6	42	NB	14977.2	6.5	NB
PB2_130-136	FGPVHFR	FGPVHFR			PB2	130	7	38.22	858.45	2.6	430.233	35.73				1	1					PB								Truncated version of predicted HLA-A*11:01 ligand
PB2_168-177	FPNEVGARIL	FPNEVGARIL			PB2	168	10	44.6	1114.61	1	558.314	48.99				1	1			40050.9	75	NB	3421.8	0.125	SB	26855.5	20	NB
PB2_168-176	FPNEVGARI	FPNEVGARI			PB2	168	9	34.74	1001.53	2.2	501.773	39.96				1	1			36603.5	55	NB	7183.7	0.4	SB	5532.6	0.5	SB
PB2_175-187	RILTSESQLTITK	RILTSESQLTITK			PB2	175	13	28.89	1488.85	0.6	745.433	34.07				5	1			114.1	0.8	WB	44029.9	26	NB	39527.9	55	NB			E		HIGH
PB2_203-210	VAYMLERE	VAYMLERE			PB2	203	8	5.12	1009.49	8.6	505.757	33.5					+			41304.3	85	NB	47826.8	80	NB	44145.8	95	NB
PB2_273-281	SADPLASLL	SADPLASLL			PB2	273	9	26.31	885.481	-0.6	886.487	76.73				1				20355.6	17	NB	35900.2	7.5	NB	3789	0.175	SB			H
PB2_320-331	SSSFSFGGFTFK	SSSFSFGGFTFK			PB2	320	12	50.51	1297.6	1.4	649.807	64.31				1	1			9.5	0.025	SB	46113.3	44	NB	33020.8	30	NB			A	TRUE	HIGH
PB2_321-331	SSFSFGGFTFK	SSFSFGGFTFK			PB2	321	11	48.95	1210.57	0.2	606.29	64.88				1	1			8.1	0.015	SB	45949	42	NB	32112.8	28	NB
PB2_323-331	FSFGGFTFK	FSFGGFTFK			PB2	323	9	37.91	1036.5	0.6	519.258	66.08					1			8.8	0.02	SB	37557.9	9	NB	8950.6	1.8	WB			A	TRUE	HIGH
PB2_324-331	SFGGFTFK	SFGGFTFK			PB2	324	8	38.08	889.433	0.7	445.724	49.19				1	1			327.1	1.4	WB	48151.3	90	NB	29817.2	24	NB
PB2_464-473	LPDM(+15.99)TPSIEM(+15.99)	LPDMTPSIEM	Oxidation (M)	M4:Oxidation (M):1000.00;M10:Oxidation (M):1000.00	PB2	464	10	26.98	1164.5	0.5	583.26	45.9				1	1			31354.8	36	NB	31971.7	5	PB	35002.3	35	NB		%Rank less than 10 for HLA-B*35:03
PB2_473-482	M(+15.99)SM(+15.99)RGVRISK	MSMRGVRISK	Oxidation (M)	M1:Oxidation (M):1000.00;M3:Oxidation (M):1000.00	PB2	473	10	7.95	1195.62	1.1	399.547	19.74					+			10.1	0.025	SB	48513.2	99	NB	34590.8	34	NB			A	TRUE	HIGH
PB2_494-503	VVVSIDRFLR	VVVSIDRFLR			PB2	494	10	8.48	1202.71	0.8	401.912	49.68				+				229.5	1.2	WB	46078.4	43	NB	41417.1	70	NB			E		HIGH
PB2_565-574	SQNPTM(+15.99)LYNK	SQNPTMLYNK	Oxidation (M)	M6:Oxidation (M):1000.00	PB2	565	10	39.15	1210.57	1.1	606.29	27.66				1	1			12.3	0.04	SB	47613.6	75	NB	38946.7	55	NB			B	TRUE	MODERATE
PB2_608-617	GTFDTAQIIK	GTFDTAQIIK			PB2	608	10	50.33	1092.58	1.8	547.299	44.32				1	1			19.9	0.125	SB	47223.1	65	NB	24312.6	16	NB
PB2_608-618	GTFDTAQIIKL	GTFDTAQIIKL			PB2	608	11	28.27	1205.67	1.8	603.841	60.41				1	1			747.7	2.5	PB	42242.6	18	NB	18212.4	9.5	NB		Contains predicted HLA-A*11:01 ligand	G		MODERATE
PB2_608-633	GTFDTAQIIKLLPFAAAPPKQ(+.98)SRM(+15.99)Q(+.98)F	GTFDTAQIIKLLPFAAAPPKQSRMQF	Deamidation (NQ); Oxidation (M)	Q21:Deamidation (NQ):14.97;M24:Oxidation (M):1000.00;Q25:Deamidation (NQ):14.56	PB2	608	26	5.23	2893.5	-7.2	965.502	75.27					+													Contains predicted HLA-A*11:01 ligand
PB2_609-616	TFDTAQII	TFDTAQII			PB2	609	8	34.95	907.465	0.9	454.74	63.2				1	1			36574.2	55	NB	44422.3	28	NB	23540.4	15	PB		P2 and P3 consistent with HLA-C*04:01 ligand
PB2_611-617	DTAQIIK	DTAQIIK			PB2	611	7	27.58	787.444	0.7	394.729	28.43				1	1					PB								Truncated version of predicted HLA-A*11:01 ligand
PB2_670-682	KDAGTLTEDPDEG	KDAGTLTEDPDEG			PB2	670	13	5.16	1346.58	-2.6	674.297	71.12				+				43430.4	95	NB	47752.3	75	NB	45320.4	99	NB
PB2_682-692	GTAGVESAVLR	GTAGVESAVLR			PB2	682	11	44.22	1058.57	-0.4	530.293	33.96				1	1			2424.5	4	PB	44034.7	26	NB	39831.8	60	NB		%Rank less than 10 for HLA-A*11:01, best predicted affinity	F		HIGH
PB2_689-699	AVLRGFLILGK	AVLRGFLILGK			PB2	689	11	46.98	1185.76	1	396.261	51.3				1	1			128.3	0.8	WB	46614.5	55	NB	39102.9	55	NB			C		HIGH
PB2_709-721	SINELSNLAKGEK	SINELSNLAKGEK			PB2	709	13	36.83	1401.75	-1.2	701.88	34.95				1	1			228.9	1.2	WB	47960	85	NB	40175.1	60	NB			E		HIGH
PB2_709-718	SINELSNLAK	SINELSNLAK			PB2	709	10	33.79	1087.59	1.9	544.802	40.11				1	1			24	0.15	SB	48032.2	85	NB	40743.3	65	NB
PB2_741-752	SSILTDSQTATK	SSILTDSQTATK			PB2	741	12	41.85	1250.64	-0.5	626.325	30.06				1	1			169	1	WB	45734.7	39	NB	37724	46	NB			D		HIGH
PB2_742-752	SILTDSQTATK	SILTDSQTATK			PB2	742	11	38.77	1163.6	-1.5	582.808	30.46				1	1			341.8	1.5	WB	45639.8	38	NB	37281.8	44	NB
PB2(-3)_562-571	SLSNM(+15.99)YATIK	SLSNMYATIK	Oxidation (M)	M5:Oxidation (M):1000.00	PB2(-3)	562	10	7.31	1142.56	-0.2	572.289	37.19					+			35.9	0.25	SB	47369	65	NB	39723	60	NB

## Sheet: IAV search 2
Peptide details									Parameters of best identification					Identification within data sets							Predicted HLA binding
Peptide Name	Peptide	Sequence	PTM	Ascore	Protein	start	length	Sequence in 1st search	-10lgP	Mass	ppm	m/z	RT	Uninfected 1	Uninfected 2	Uninfected 3	A/X31 1	A/X31 2	B/Malaysia 1	B/Malaysia 2	HLA-A*11:01 Affinity (nM)	HLA-A*11:01 %Rank	HLA-A*11:01 Bind level	HLA-B*35:03 Affinity (nM)	HLA-B*35:03 % Rank	HLA-B*35:03 Bind level	HLA-C*04:01 Affinity (nM)	HLA-C*04:01 % Rank	HLA-C*04:01 Bind level	Class II	Potential binder explanation	Native Tested (Pool)	Dissected pool	Comment
HA_25-33	STATLC(+31.99)LGH	STATLCLGH	Dihydroxy	C6:Dihydroxy:1000.00	HA	25	9		13.14	933.423	0.1	467.719	42.07				5	+			1731.6	3.5	PB	46469.4	49	NB	22074.8	14	NB		%Rank less than 10 for HLA-A*11:01, best predicted affinity
HA_25-33	STATLC(+47.98)LGH	STATLCLGH	Cysteine oxidation to cysteic acid	C6:Cysteine oxidation to cysteic acid:1000.00	HA	25	9		11.93	949.418	1.2	475.717	43.9					5			1731.6	3.5	PB	46469.4	49	NB	22074.8	14	NB		%Rank less than 10 for HLA-A*11:01, best predicted affinity
HA_182-192	VTM(+31.99)PNNDNFDK	VTMPNNDNFDK	Dioxidation (M)	M3:Dioxidation (M):1000.00	HA	182	11	1	19.42	1325.56	1	663.786	27.1					1			70.7	0.5	SB	44857	31	NB	38253.4	48	NB
HA_246-254	ISIYW(+31.99)TIVK	ISIYWTIVK	Dihydroxy	W5:Dihydroxy:17.01	HA	246	9		21.74	1153.64	0.3	577.827	56.96				1	1			12.9	0.05	SB	45374.9	36	NB	14980.9	6.5	NB
HA_259-270	LVIN(+.98)SNGNLIAP	LVINSNGNLIAP	Deamidation (NQ)	N4:Deamidation (NQ):0.00	HA	259	12		5.51	1224.67	-5.6	613.34	60.25				+				36402	55	NB	45301.3	35	NB	41125.1	70	NB	PB	Overlap with predicted Class II ligand
HA_316-326	ITYGAC(+47.98)PKYVK	ITYGACPKYVK	Cysteine oxidation to cysteic acid	C6:Cysteine oxidation to cysteic acid:1000.00	HA	316	11		34.43	1289.63	0.2	645.824	32.54				1	1			171.4	1	WB	47374.6	65	NB	33005.5	30	NB
HA_316-326	ITYGAC(+31.99)PKYVK	ITYGACPKYVK	Dihydroxy	C6:Dihydroxy:12.16	HA	316	11		30.3	1273.64	-0.3	637.826	31.8				1	1			171.4	1	WB	47374.6	65	NB	33005.5	30	NB
HA_411-421	IEK(+31.99)EFSEVEGR	IEKEFSEVEGR	Dihydroxy	K3:Dihydroxy:0.00	HA	411	11		7.25	1353.64	-7.2	677.823	33.16					+			39112.7	70	NB	46540.9	50	NB	39882.3	60	NB
HA_413-421	KEF(+31.99)SEVEGR	KEFSEVEGR	Dihydroxy	F3:Dihydroxy:9.27	HA	413	9	1	6.13	1111.51	-4.1	556.762	23.31					+			19662.6	16	NB	44947.8	32	NB	13733.2	5	NB
M(+2)_307-315	KVYEGR(+31.99)ISK	KVYEGRISK	Dihydroxy	R6:Dihydroxy:0.00	M(+2)	307	9		6.37	1110.6	9	556.314	34.33				+				13.5	0.05	SB	45775.3	40	NB	9490.3	2.5	NB
M(+3)_94-103	GTGIQITW(+31.99)TK	GTGIQITWTK	Dihydroxy	W8:Dihydroxy:17.01	M(+3)	94	10	1	23.29	1135.59	2.8	568.803	42.78				1	1			29.1	0.2	SB	48569.4	99	NB	43593.3	90	NB			B	TRUE
M1_36-43	NTDLEVLM(+31.99)	NTDLEVLM	Dioxidation (M)	M8:Dioxidation (M):1000.00	M1	36	8	1	19.34	965.438	-0.5	483.726	57.28				5	1			35082.3	48	NB	44625.1	30	NB	36336.3	40	PB		Identified in DT9 isolation from A/X31 infected C1R derivatives
M1_47-57	KTRP(+31.99)ILSPLTK	KTRPILSPLTK	Dihydroxy	P4:Dihydroxy:0.00	M1	47	11	1	11.15	1284.78	6	643.399	35.84					5			166.3	1	WB	44955.6	32	NB	34426.5	34	NB			D
M1_92-99	NM(+31.99)DKAVKL	NMDKAVKL	Dioxidation (M)	M2:Dioxidation (M):1000.00	M1	92	8	1	28.65	949.49	0.9	475.753	23.05				1	1			40388.2	80	NB	41309.7	15	NB	26336.7	19	PB		Overlap with potential HLA-C*04:01 ligand
M1_105-113	R(+31.99)EITFHGAK	REITFHGAK	Dihydroxy	R1:Dihydroxy:22.37	M1	105	9		6.27	1089.56	1.8	545.787	20.35					+			2436.9	4	NB	45054.5	33	NB	6537.9	0.8	WB
M1_125-134	ASC(+47.98)M(+15.99)GLIYNR	ASCMGLIYNR	Cysteine oxidation to cysteic acid; Oxidation (M)	C3:Cysteine oxidation to cysteic acid:1000.00;M4:Oxidation (M):1000.00	M1	125	10		19.76	1190.51	-0.5	596.26	41.16					1			32.2	0.25	SB	48548.4	99	NB	40951.9	65	NB
M1_126-134	SC(+47.98)M(+15.99)GLIYNR	SCMGLIYNR	Cysteine oxidation to cysteic acid; Oxidation (M)	C2:Cysteine oxidation to cysteic acid:1000.00;M3:Oxidation (M):1000.00	M1	126	9		29.68	1119.47	3.6	560.744	40.91				1	1			3274.5	4.5	PB	47311.6	65	NB	14813.1	6	NB		Overlap with predicted HLA-A*11:01 ligand
M1_126-134	SC(+31.99)M(+15.99)GLIYNR	SCMGLIYNR	Dihydroxy; Oxidation (M)	C2:Dihydroxy:61.30;M3:Oxidation (M):1000.00	M1	126	9		22.05	1103.47	-0.4	552.744	40.09				1	1			3274.5	4.5	PB	47311.6	65	NB	14813.1	6	NB		Overlap with predicted HLA-A*11:01 ligand
M1_176-204	ENR(+31.99)M(+31.99)VLASTTAKAMEQMAGSSEQAAEAM(+15.99)E	ENRMVLASTTAKAMEQMAGSSEQAAEAME	Dihydroxy; Dioxidation (M); Oxidation (M)	R3:Dihydroxy:0.00;M4:Dioxidation (M):7.40;M28:Oxidation (M):6.04	M1	176	29		5.55	3151.34	-8.4	1051.45	21.67					+													Contains predicted HLA-A*11:01 ligand
M1_179-187	M(+31.99)VLASTTAK	MVLASTTAK	Dioxidation (M)	M1:Dioxidation (M):1000.00	M1	179	9	1	23.62	952.49	0.2	477.252	24.25				1	1			16.3	0.08	SB	42638	19	NB	10196	2.5	NB			A	TRUE
M1_187-206	KAM(+31.99)EQMAGSSEQAAEAM(+15.99)EVA	KAMEQMAGSSEQAAEAMEVA	Dioxidation (M); Oxidation (M)	M3:Dioxidation (M):0.00;M17:Oxidation (M):71.87	M1	187	20	1	13.4	2115.88	-1.6	1058.94	28.24					5
M1_233-252	LLENLQAYQKRM(+31.99)GVQMQRFK	LLENLQAYQKRMGVQMQRFK	Dioxidation (M)	M12:Dioxidation (M):0.00	M1	233	20	1	21.97	2512.3	0.7	838.443	33.52					1													Contains predicted HLA-A*11:01 ligand
M2_45-53	RLFFKC(+47.98)IYR	RLFFKCIYR	Cysteine oxidation to cysteic acid	C6:Cysteine oxidation to cysteic acid:1000.00	M2	45	9		15.31	1292.67	0.1	647.342	42.31					1			78	0.6	WB	46767	55	NB	5115.1	0.4	SB
NA_378-389	KVIGGW(+31.99)STPNSK	KVIGGWSTPNSK	Dihydroxy	W6:Dihydroxy:17.81	NA	378	12		17.59	1304.67	0.4	653.344	26.2				1				422.3	1.7	WB	47883.7	80	NB	40835.5	65	NB
NP_165-174	SLM(+31.99)QGSTLPR	SLMQGSTLPR	Dioxidation (M)	M3:Dioxidation (M):1000.00	NP	165	10	1	27.42	1120.55	0.3	561.285	29.2				1	1			29.6	0.2	SB	47376.7	65	NB	34887.7	35	NB			D
NS1_118-126	RM(+31.99)DQAIM(+15.99)DK	RMDQAIMDK	Dioxidation (M); Oxidation (M)	M2:Dioxidation (M):14.62;M7:Oxidation (M):14.62	NS1	118	9		5.89	1154.51	1	578.261	20.35					+			179.8	1	WB	47925.7	80	NB	13738.9	5	NB
NS1_122-131	AIM(+31.99)DKNIILK	AIMDKNIILK	Dioxidation (M)	M3:Dioxidation (M):1000.00	NS1	122	10	1	27.43	1189.67	0	397.565	31.77				1	1			12.5	0.05	SB	45010.1	32	NB	34516.4	34	NB
NS1_186-194	EW(+31.99)N(+.98)DNTVRV	EWNDNTVRV	Dihydroxy; Deamidation (NQ)	W2:Dihydroxy:62.39;N3:Deamidation (NQ):22.85	NS1	186	9	1	24.44	1164.5	-2.7	583.258	39.54				1	1			34667.6	47	NB	40388.7	13	NB	4974.2	0.4	SB
NS2_7-18	SSFQDILLRM(+31.99)SK	SSFQDILLRMSK	Dioxidation (M)	M10:Dioxidation (M):1000.00	NS2	7	12	1	32.86	1455.74	0.1	728.877	49.38				1	1			36.4	0.25	SB	46864.8	55	NB	37671.4	45	NB			C
NS2_7-18	SSF(+31.99)Q(+.98)DILLRM(+15.99)SK	SSFQDILLRMSK	Dihydroxy; Deamidation (NQ); Oxidation (M)	F3:Dihydroxy:56.47;Q4:Deamidation (NQ):1000.00;M10:Oxidation (M):1000.00	NS2	7	12	1	9.77	1472.72	0.8	737.367	57.63					5			36.4	0.25	SB	46864.8	55	NB	37671.4	45	NB			C
PA(+2)_54-65	SC(+47.98)IQIFTSSM(+15.99)SK	SCIQIFTSSMSK	Cysteine oxidation to cysteic acid; Oxidation (M)	C2:Cysteine oxidation to cysteic acid:1000.00;M10:Oxidation (M):1000.00	PA(+2)	54	12		17.02	1394.61	1.5	698.311	52.53				1				19.3	0.1	SB	45864	41	NB	39986.5	60	NB
PA(+2)_55-65	C(+47.98)IQIFTSSM(+15.99)SK	CIQIFTSSMSK	Cysteine oxidation to cysteic acid; Oxidation (M)	C1:Cysteine oxidation to cysteic acid:1000.00;M9:Oxidation (M):1000.00	PA(+2)	55	11		16.07	1307.57	-1.9	654.793	54.04				1	5			84.7	0.6	WB	45960.9	42	NB	39678.3	60	NB
PA(+2)_57-65	QIFTSSM(+31.99)SK	QIFTSSMSK	Dioxidation (M)	M7:Dioxidation (M):1000.00	PA(+2)	57	9	1	18.09	1059.49	0.6	530.753	27.23					1			8.5	0.015	SB	42943.5	20	NB	10609.7	3	NB			A	TRUE
PA(+2)_591-599	VASSSHF(+31.99)NK	VASSSHFNK	Dihydroxy	F7:Dihydroxy:26.31	PA(+2)	591	9		5.84	1007.47	4.3	504.743	21.75				+				27	0.175	SB	45690.2	39	NB	29824.7	24	NB
PA(+2)_664-682	KDF(+31.99)QLNQENC(+31.99)F(+31.99)LSFRLLGT	KDFQLNQENCFLSFRLLGT	Dihydroxy	F3:Dihydroxy:2.72;C10:Dihydroxy:3.13;F11:Dihydroxy:4.05	PA(+2)	664	19		13.15	2368.1	4.8	790.378	67.44				5
PA(+3)_30-40	RVW(+31.99)GGPENRNK	RVWGGPENRNK	Dihydroxy	W3:Dihydroxy:5.99	PA(+3)	30	11	1	19.46	1343.67	-0.9	448.897	20.3					1			2601.5	4.5	PB	48186.8	90	NB	40199.9	60	NB		%Rank less than 10 for HLA-A*11:01, best predicted affinity	F
PB1_127-135	QTYDW(+31.99)TLNR	QTYDWTLNR	Dihydroxy	W5:Dihydroxy:32.28	PB1	127	9		29.78	1227.55	1.6	614.784	41.08				1	1			16.3	0.08	SB	44834.2	31	NB	7565.1	1.2	WB
PB1_523-531	M(+31.99)SIGVTVIK	MSIGVTVIK	Dioxidation (M)	M1:Dioxidation (M):1000.00	PB1	523	9	1	15.5	978.542	0.2	490.278	39.36					1			10.2	0.025	SB	44159.7	26	NB	11151	3.5	NB			B	TRUE
PB1_643-653	AVM(+31.99)M(+31.99)PAHGPAK	AVMMPAHGPAK	Dioxidation (M)	M3:Dioxidation (M):1000.00;M4:Dioxidation (M):1000.00	PB1	643	11	1	28.21	1172.53	0.3	587.273	19.95					1			82.3	0.6	WB	47856.8	80	NB	29962.1	24	NB			C
PB1_659-669	AVATTHSW(+31.99)IPK	AVATTHSWIPK	Dihydroxy	W8:Dihydroxy:60.92	PB1	659	11	1	37.13	1241.64	0.1	621.827	24.42				1	1			48	0.4	SB	47379.7	65	NB	40366.4	65	NB			B	TRUE
PB1_661-669	ATTHSW(+31.99)IPK	ATTHSWIPK	Dihydroxy	W6:Dihydroxy:52.04	PB1	661	9	1	34.36	1071.53	0.4	536.775	26.86				1	1			9.6	0.025	SB	44215.1	27	NB	15532.2	7	NB
PB1-F2_44-53	KTM(+31.99)NQVVM(+15.99)PK	KTMNQVVMPK	Dioxidation (M); Oxidation (M)	M3:Dioxidation (M):100.00;M8:Oxidation (M):100.00	PB1-F2	44	10	1	31.62	1222.61	1.2	612.311	19.9					1			4.6	0.01	SB	47828.9	80	NB	36309.2	40	NB			A	TRUE
PB1-F2_44-53	KTM(+15.99)NQVVM(+31.99)PK	KTMNQVVMPK	Oxidation (M); Dioxidation (M)	M3:Oxidation (M):100.21;M8:Dioxidation (M):100.21	PB1-F2	44	10	1	28.1	1222.61	-2.9	612.308	19.95				1				4.6	0.01	SB	47828.9	80	NB	36309.2	40	NB			A	TRUE
PB1-F2_49-59	VVM(+15.99)PKQIVYW(+31.99)R	VVMPKQIVYWR	Oxidation (M); Dihydroxy	M3:Oxidation (M):1000.00;W10:Dihydroxy:8.14	PB1-F2	49	11	1	33.92	1465.78	0.1	489.599	39.18				1	1			457	1.7	WB	40869.1	14	NB	37410.3	44	NB			F
PB1-F2_49-59	VVM(+15.99)PKQIVY(+31.99)WR	VVMPKQIVYWR	Oxidation (M); Dihydroxy	M3:Oxidation (M):1000.00;Y9:Dihydroxy:0.00	PB1-F2	49	11	1	28.26	1465.78	-0.6	733.894	38.62					1			457	1.7	WB	40869.1	14	NB	37410.3	44	NB			F
PB1(+2)_696-705	C(+47.98)TKGAAIYLK	CTKGAAIYLK	Cysteine oxidation to cysteic acid	C1:Cysteine oxidation to cysteic acid:1000.00	PB1(+2)	696	10		33.93	1114.57	-1.1	558.291	32.84				1	1			67.6	0.5	SB	46330.4	47	NB	35645.5	37	NB
PB1(+2)_696-705	C(+31.99)TKGAAIYLK	CTKGAAIYLK	Dihydroxy	C1:Dihydroxy:26.31	PB1(+2)	696	10		18.2	1098.57	0.3	550.295	32.21				1	1			67.6	0.5	SB	46330.4	47	NB	35645.5	37	NB
PB1(+2)_725-733	LW(+31.99)FPEPELM(+15.99)	LWFPEPELM	Dihydroxy; Oxidation (M)	W2:Dihydroxy:17.01;M9:Oxidation (M):1000.00	PB1(+2)	725	9		12.07	1208.54	1.5	605.279	75.78					5			31389.4	36	NB	27409.1	3	NB	9216.9	2	WB
PB1(+3)_9-18	GC(+47.98)QSDLTFLK	GCQSDLTFLK	Cysteine oxidation to cysteic acid	C2:Cysteine oxidation to cysteic acid:1000.00	PB1(+3)	9	10	1	30.94	1158.52	1.3	580.269	63.91				1	1			51.8	0.4	SB	46837.9	55	NB	40418.8	65	NB			D
PB1(+3)_10-18	C(+47.98)QSDLTFLK	CQSDLTFLK	Cysteine oxidation to cysteic acid	C1:Cysteine oxidation to cysteic acid:1000.00	PB1(+3)	10	9		34.37	1101.5	-1.1	551.757	58.98				1	1			21.2	0.125	SB	46866.3	55	NB	14023.9	5.5	NB
PB1(+3)_10-18	C(+31.99)QSDLTFLK	CQSDLTFLK	Dihydroxy	C1:Dihydroxy:71.27	PB1(+3)	10	9		24.42	1085.51	-1.3	543.76	58.59				1	1			21.2	0.125	SB	46866.3	55	NB	14023.9	5.5	NB
PB1(+3)_50-59	C(+47.98)QQDTSVLRK	CQQDTSVLRK	Cysteine oxidation to cysteic acid	C1:Cysteine oxidation to cysteic acid:1000.00	PB1(+3)	50	10		32.48	1224.58	2.4	613.297	25.02				1	1			326.3	1.4	WB	47185.8	65	NB	36537.8	41	NB
PB1(+3)_50-59	C(+31.99)QQDTSVLRK	CQQDTSVLRK	Dihydroxy	C1:Dihydroxy:78.75	PB1(+3)	50	10		28.76	1208.58	0.9	605.299	25.07				1	1			326.3	1.4	WB	47185.8	65	NB	36537.8	41	NB
PB1(+3)_55-65	SVLRKGK(+31.99)MDNK	SVLRKGKMDNK	Dihydroxy	K7:Dihydroxy:37.81	PB1(+3)	55	11	1	18.25	1306.7	0.9	436.575	19.42					1			613.8	2	WB	48381.1	95	NB	44131.5	95	NB			H
PB1(+3)_55-65	SVLRKGKM(+31.99)DNK	SVLRKGKMDNK	Dioxidation (M)	M8:Dioxidation (M):1000.00	PB1(+3)	55	11	1	17.19	1306.7	0.9	436.575	19.47				1				613.8	2	WB	48381.1	95	NB	44131.5	95	NB			H
PB2_23-33	TTVDHM(+31.99)AIIKK	TTVDHMAIIKK	Dioxidation (M)	M6:Dioxidation (M):1000.00	PB2	23	11	1	34.76	1287.69	-3.3	644.848	21.61				1	1			117.4	0.8	WB	46264.8	46	NB	37738.3	46	NB			D
PB2_23-33	TTVDHM(+15.99)AIIK(+31.99)K	TTVDHMAIIKK	Oxidation (M); Dihydroxy	M6:Oxidation (M):1000.00;K10:Dihydroxy:20.92	PB2	23	11	1	24.63	1303.68	-3	652.846	19.72				1	1			117.4	0.8	WB	46264.8	46	NB	37738.3	46	NB			D
PB2_24-32	TVDHM(+31.99)AIIK	TVDHMAIIK	Dioxidation (M)	M5:Dioxidation (M):1000.00	PB2	24	9	1	30.32	1058.54	0.4	530.279	24.43				1	1			37	0.25	SB	46198.7	45	NB	8118.1	1.4	WB
PB2_50-63	M(+31.99)M(+31.99)AMKYPITADKRI	MMAMKYPITADKRI	Dioxidation (M)	M1:Dioxidation (M):0.00;M2:Dioxidation (M):0.00	PB2	50	14		26.92	1731.84	-2.4	866.923	33.7					1			4240.7	5.5	PB	40671.9	14	NB	32135.1	28	NB		%Rank less than 10 for HLA-A*11:01, best predicted affinity
PB2_50-63	M(+15.99)M(+15.99)AMK(+31.99)YPITADKRI	MMAMKYPITADKRI	Oxidation (M); Dihydroxy	M1:Oxidation (M):0.00;M2:Oxidation (M):0.00;K5:Dihydroxy:17.01	PB2	50	14		20.78	1731.84	-4.7	578.283	33.56				1				4240.7	5.5	PB	40671.9	14	NB	32135.1	28	NB		%Rank less than 10 for HLA-A*11:01, best predicted affinity
PB2_108-117	TVHY(+31.99)PKIYKT	TVHYPKIYKT	Dihydroxy	Y4:Dihydroxy:0.00	PB2	108	10		5.85	1280.68	-1.7	641.344	51.25				+				386.1	1.6	WB	47559.5	70	NB	38773.1	55	NB
PB2_402-412	M(+15.99)VFSQEDC(+47.98)M(+15.99)IK	MVFSQEDCMIK	Oxidation (M); Cysteine oxidation to cysteic acid	M1:Oxidation (M):1000.00;C8:Cysteine oxidation to cysteic acid:1000.00;M9:Oxidation (M):1000.00	PB2	402	11		37.01	1409.55	0.4	705.783	40.96				1	1			292.1	1.4	WB	40592.4	14	NB	38068.5	47	NB
PB2_609-624	TFDTAQIIK(+31.99)LLP(+31.99)F(+31.99)AAA	TFDTAQIIKLLPFAAA	Dihydroxy	K9:Dihydroxy:61.82;P12:Dihydroxy:57.10;F13:Dihydroxy:54.41	PB2	609	16		13.04	1814.93	-3.7	908.469	69.77				5	5
PB2_699-706	KEDKRY(+31.99)GP	KEDKRYGP	Dihydroxy	Y6:Dihydroxy:0.00	PB2	699	8		6.73	1023.5	2.9	512.758	27.31					+			42906.8	90	NB	48047.8	85	NB	36179.8	39	NB

## Sheet: IBV search 1
Peptide details								Parameters of best identification					Identification within data sets							Predicted HLA binding
Peptide Name	Peptide	Sequence	PTM	Ascore	Protein	start	length	-10lgP	Mass	ppm	m/z	RT	Uninfected 1	Uninfected 2	Uninfected 3	A/X31 1	A/X31 2	B/Malaysia 1	B/Malaysia 2	HLA-A*11:01 Affinity (nM)	HLA-A*11:01 %Rank	HLA-A*11:01 Bind level	HLA-B*35:03 Affinity (nM)	HLA-B*35:03 % Rank	HLA-B*35:03 Bind level	HLA-C*04:01 Affinity (nM)	HLA-C*04:01 % Rank	HLA-C*04:01 Bind level	Class II	Potential binder explanation	Native Tested (Pool)	Dissected pool	Match quality eluted and synthetic MS spectra	Comment
BM2_24-32	TIGHLNQIK	TIGHLNQIK			BM2	24	9	7.79	1022.59	-2.7	512.3	43.32						+		408.3	1.6	WB	47975	85	NB	19699.7	11	NB
BM2_42-51	KGPN(+.98)KETINR	KGPNKETINR	Deamidation (NQ)	N4:Deamidation (NQ):10.19	BM2	42	10	5.07	1156.62	-7.7	579.313	51.27							+	13060.3	11	NB	40543.7	14	NB	42497.9	80	NB
BM2_53-61	VSILRHSYQ(+.98)	VSILRHSYQ	Deamidation (NQ)	Q9:Deamidation (NQ):1000.00	BM2	53	9	6.5	1102.58	-2.3	552.294	41.47						+		11737.1	9.5	NB	45644.2	38	NB	24168	16	NB
BM2_54-62	SILRHSYQK	SILRHSYQK			BM2	54	9	42.63	1130.62	-0.6	566.317	20.9						1	1	12.2	0.04	SB	46684.6	55	NB	12207.8	4	NB			1	TRUE	MODERATE
BM2_83-97	DHIIIEGLSAEEIIK	DHIIIEGLSAEEIIK			BM2	83	15	55.11	1678.91	0.6	560.646	58.9						1	1			PB							PB	Longest version of potential HLA-A*11:01 ligand; Identified in Class II isolation from B/Malaysia infected C1R derivatives	3		HIGH
BM2_85-97	IIIEGLSAEEIIK	IIIEGLSAEEIIK			BM2	85	13	47.81	1426.83	-1.8	714.42	62.04						1	1	959.4	2.5	PB	46030.6	43	NB	42936.1	85	NB	PB	%Rank less than 10 for HLA-A*11:01, predicted affinity <2000nM; Identified in Class II isolation from B/Malaysia infected C1R derivatives
BM2_86-97	IIEGLSAEEIIK	IIEGLSAEEIIK			BM2	86	12	34.99	1313.74	-1.5	657.878	54.09						1		1811.6	3.5	PB	46321.4	46	NB	43112.1	85	NB	PB	%Rank less than 10 for HLA-A*11:01, predicted affinity <2000nM; Identified in Class II isolation from B/Malaysia infected C1R derivatives
HA_1-9	M(+15.99)KAIIVLLM(+15.99)	MKAIIVLLM	Oxidation (M)	M1:Oxidation (M):1000.00;M9:Oxidation (M):1000.00	HA	1	9	33.06	1062.62	0.6	532.317	53.91						1	1	28663.3	29	NB	42334.1	18	NB	19046.2	10	NB	PB	Identified in Class II isolation from B/Malaysia infected C1R derivatives
HA_1-8	M(+15.99)KAIIVLL	MKAIIVLL	Oxidation (M)	M1:Oxidation (M):1000.00	HA	1	8	13.9	915.583	-0.6	458.798	54.8						5		36761.8	60	NB	42362.1	18	NB	31432.5	27	NB
HA_2-9	KAIIVLLM(+15.99)	KAIIVLLM	Oxidation (M)	M8:Oxidation (M):1000.00	HA	2	8	30.58	915.583	0.2	458.799	52.46						1	1	28465.8	29	NB	46944	60	NB	41278	70	NB
HA_4-23	IIVLLM(+15.99)VVTSN(+.98)ADRICTGIT	IIVLLMVVTSNADRICTGIT	Oxidation (M); Deamidation (NQ)	M6:Oxidation (M):1000.00;N11:Deamidation (NQ):1000.00	HA	4	20	5.4	2148.15	8	717.064	66.11						+
HA_42-53	TGVIPLTTTPTK	TGVIPLTTTPTK			HA	42	12	8.36	1227.71	-4.4	614.858	51.1							+	345.8	1.5	WB	42255.4	18	NB	37439	44	NB
HA_43-53	GVIPLTTTPTK	GVIPLTTTPTK			HA	43	11	38.97	1126.66	-1.8	564.336	40.81						1	1	247.3	1.2	WB	42215.7	18	NB	37195.1	43	NB			2	TRUE	MODERATE
HA_44-53	VIPLTTTPTK	VIPLTTTPTK			HA	44	10	44.79	1069.64	0	535.826	35.18						1	1	86.5	0.6	WB	40499.4	13	NB	36411.5	40	NB
HA_45-53	IPLTTTPTK	IPLTTTPTK			HA	45	9	32.88	970.57	0.2	486.292	30.3						1		4491.9	5.5	PB	20022.4	1.5	WB	8764.9	1.7	WB		Truncated version of predicted HLA-A*11:01 ligand
HA_46-53	PLTTTPTK	PLTTTPTK			HA	46	8	30.07	857.486	-1.2	429.75	22.61						1		25117.1	23	PB	41908.5	17	NB	35175.4	36	NB		Truncated version of predicted HLA-A*11:01 ligand
HA_81-101	ALGRPKCTGNIPSARVSILHE	ALGRPKCTGNIPSARVSILHE			HA	81	21	6.8	2218.2	-3.1	740.405	33.98							+
HA_91-99	IPSARVSIL	IPSARVSIL			HA	91	9	22.55	954.586	0.4	478.3	44.63						5	1	31304.6	36	NB	2978.2	0.125	SB	10920.6	3	NB
HA_107-118	SGCFPIMHDRTK	SGCFPIMHDRTK			HA	107	12	5.11	1390.65	-8.8	464.553	40.69						+		1006.5	3	PB	38558	10	NB	39912.5	60	NB		%Rank 3 or lower for HLA-A*11:01, best predicted affinity
HA_110-119	FPIM(+15.99)HDRTKI	FPIMHDRTKI	Oxidation (M)	M4:Oxidation (M):1000.00	HA	110	10	40.72	1272.66	-0.6	637.339	26.56						1	1	34478	46	NB	21615.6	1.8	WB	32935.9	30	NB
HA_161-168	VTNGNGFF	VTNGNGFF			HA	161	8	7.86	854.392	1.7	428.204	52.78						+		19656.7	16	NB	45259.2	35	NB	35225.3	36	NB
HA_220-228	YGDSKPQKF	YGDSKPQKF			HA	220	9	24.62	1068.52	1.8	535.27	22.36							1	34461.2	46	NB	41018	15	NB	7740.7	1.3	WB			3		POOR
HA_229-248	TSSANGVTTHYVSQIGGFPN(+.98)	TSSANGVTTHYVSQIGGFPN	Deamidation (NQ)	N20:Deamidation (NQ):0.00	HA	229	20	8.54	2036.94	3.9	510.245	47.58						+
HA_255-263	LPQSGRIVV	LPQSGRIVV			HA	255	9	23.69	967.581	-0.4	484.798	36.03						1	1	31164.7	35	NB	12974.2	0.8	WB	13709	5	NB
HA_259-267	GRIVVDYMV	GRIVVDYMV			HA	259	9	8.79	1050.55	2.1	526.285	42.16						+		36802	60	NB	47220.1	65	NB	20980.8	12	NB
HA_261-269	IVVDYM(+15.99)VQK	IVVDYMVQK	Oxidation (M)	M6:Oxidation (M):1000.00	HA	261	9	38.6	1109.58	0.2	555.797	36.23						1	1	15.1	0.07	SB	38846.1	11	NB	10983.4	3	NB			1	TRUE	HIGH
HA_269-287	KSGKTGTITYQRGILLPQK	KSGKTGTITYQRGILLPQK			HA	269	19	41.97	2088.21	-3.7	697.073	29.72						1											PB	Identified in Class II isolation from B/Malaysia infected C1R derivatives
HA_269-286	KSGKTGTITYQRGILLPQ	KSGKTGTITYQRGILLPQ			HA	269	18	16.78	1960.11	-0.3	654.377	34.97						5											PB	Identified in Class II isolation from B/Malaysia infected C1R derivatives
HA_270-287	SGKTGTITYQRGILLPQK	SGKTGTITYQRGILLPQK			HA	270	18	51.09	1960.11	-1.4	654.376	33.57						1											PB	Identified in Class II isolation from B/Malaysia infected C1R derivatives
HA_270-286	SGKTGTITYQRGILLPQ	SGKTGTITYQRGILLPQ			HA	270	17	24.84	1832.02	-1.2	611.678	41.43						1											PB	Identified in Class II isolation from B/Malaysia infected C1R derivatives
HA_271-286	GKTGTITYQRGILLPQ	GKTGTITYQRGILLPQ			HA	271	16	58.61	1744.98	-0.6	873.499	41.43						1	1										PB	Identified in Class II isolation from B/Malaysia infected C1R derivatives
HA_271-287	GKTGTITYQRGILLPQK	GKTGTITYQRGILLPQK			HA	271	17	48.02	1873.08	0.6	625.367	33.57						1											PB	Identified in Class II isolation from B/Malaysia infected C1R derivatives
HA_272-286	KTGTITYQRGILLPQ	KTGTITYQRGILLPQ			HA	272	15	55.23	1687.96	0.8	844.989	41.21						1	1										PB	Identified in Class II isolation from B/Malaysia infected C1R derivatives
HA_272-287	KTGTITYQRGILLPQK	KTGTITYQRGILLPQK			HA	272	16	41.21	1816.06	0.1	606.36	33.37						1	1										PB	Identified in Class II isolation from B/Malaysia infected C1R derivatives
HA_273-286	TGTITYQRGILLPQ	TGTITYQRGILLPQ			HA	273	14	49.81	1559.87	-0.8	780.94	50.91						1		19090.3	16	NB	42068.4	17	NB	35742.5	38	NB	PB	Identified in Class II isolation from B/Malaysia infected C1R derivatives
HA_273-287	TGTITYQRGILLPQK	TGTITYQRGILLPQK			HA	273	15	33.91	1687.96	-1.3	563.661	39.75						1											PB	Identified in Class II isolation from B/Malaysia infected C1R derivatives
HA_273-285	TGTITYQRGILLP	TGTITYQRGILLP			HA	273	13	27.83	1431.81	-0.4	716.911	53.68						1		30223.2	33	NB	41990.2	17	NB	34962.6	35	NB	PB	Identified in Class II isolation from B/Malaysia infected C1R derivatives
HA_274-287	GTITYQRGILLPQK	GTITYQRGILLPQK			HA	274	14	15.1	1586.91	5.2	794.469	39.04							5	107.5	0.7	WB	42501.2	19	NB	35490.1	37	NB	PB	Overlap with predicted Class II ligand	2	TRUE	LOW
HA_300-314	GSLPLIGEADCLHEK	GSLPLIGEADCLHEK			HA	300	15	5.66	1580.79	1.2	527.937	38.02						+
HA_314-326	KYGGLNKSKPYYT	KYGGLNKSKPYYT			HA	314	13	9.33	1517.79	-0.8	759.901	36.72							+	27908.9	28	NB	47042.1	60	NB	39845.6	60	NB
HA_331-343	KAIGN(+.98)CPIWVKTP	KAIGNCPIWVKTP	Deamidation (NQ)	N5:Deamidation (NQ):1000.00	HA	331	13	8.73	1426.76	0.3	476.596	40.43							+	4922.6	6	NB	47322.3	65	NB	41659.8	75	NB
HA_393-401	GVAVAADLK	GVAVAADLK			HA	393	9	31.21	842.486	0	422.25	31.4							1	75.5	0.6	WB	47475.2	70	NB	18751.3	10	NB			2	TRUE	HIGH
HA_402-412	STQEAINKITK	STQEAINKITK			HA	402	11	61.04	1231.68	-0.5	616.846	24.65						1	1	137.1	0.9	WB	48317.3	95	NB	41432.3	70	NB			2	TRUE	HIGH
HA_405-412	EAINKITK	EAINKITK			HA	405	8	27.98	915.539	1.1	458.777	21.12						1		21796.4	18	PB	47987.5	85	NB	42801.1	85	NB		Truncated version of predicted HLA-A*11:01 ligand
HA_409-423	KITKNLNSLSELEVK	KITKNLNSLSELEVK			HA	409	15	26.45	1714.98	-0.4	572.668	34.75						1											PB	Identified in Class II isolation from B/Malaysia infected C1R derivatives
HA_410-426	ITKNLNSLSELEVKNLQ	ITKNLNSLSELEVKNLQ			HA	410	17	62.26	1942.07	0	972.044	46.38						1	1										PB	Identified in Class II isolation from B/Malaysia infected C1R derivatives
HA_410-424	ITKNLNSLSELEVKN	ITKNLNSLSELEVKN			HA	410	15	57.57	1700.93	-0.9	851.472	39.12						1	1										PB	Identified in Class II isolation from B/Malaysia infected C1R derivatives
HA_410-423	ITKNLNSLSELEVK	ITKNLNSLSELEVK			HA	410	14	56.21	1586.89	-1.7	794.45	40.12						1	1	863.1	2.5	PB	44631.4	30	NB	40203.3	60	NB	PB	%Rank less than 10 for HLA-A*11:01, best predicted affinity; Identified in Class II isolation from B/Malaysia infected C1R derivatives	3		HIGH
HA_410-425	ITKNLNSLSELEVKNL	ITKNLNSLSELEVKNL			HA	410	16	50.75	1814.01	-2	908.013	48.61						1	1										PB	Identified in Class II isolation from B/Malaysia infected C1R derivatives
HA_412-423	KNLNSLSELEVK	KNLNSLSELEVK			HA	412	12	48.33	1372.76	-0.4	687.385	35.59						1	1	2046.3	4	PB	46540.9	50	NB	42694.3	80	NB	PB	%Rank less than 10 for HLA-A*11:01, best predicted affinity; Identified in Class II isolation from B/Malaysia infected C1R derivatives
HA_412-424	KNLNSLSELEVKN	KNLNSLSELEVKN			HA	412	13	39.42	1486.8	-2.5	744.405	34.7						1	1	9461.5	8.5	PB	46199.2	45	NB	42966.3	85	NB	PB	%Rank less than 10 for HLA-A*11:01, best predicted affinity; Identified in Class II isolation from B/Malaysia infected C1R derivatives
HA_460-476	LAVLLSNEGIINSEDEH	LAVLLSNEGIINSEDEH			HA	460	17	60.6	1851.92	-0.3	926.968	59.58						1	1										PB	Identified in Class II isolation from B/Malaysia infected C1R derivatives
HA_460-475	LAVLLSNEGIINSEDE	LAVLLSNEGIINSEDE			HA	460	16	46.34	1714.86	1.1	858.439	71.02						1	1										PB	Identified in Class II isolation from B/Malaysia infected C1R derivatives
HA_460-474	LAVLLSNEGIINSED	LAVLLSNEGIINSED			HA	460	15	40.86	1585.82	1	793.918	71.34							1										PB	Identified in Class II isolation from B/Malaysia infected C1R derivatives
HA_460-475	LAVLLSN(+.98)EGIINSEDE	LAVLLSNEGIINSEDE	Deamidation (NQ)	N7:Deamidation (NQ):0.00	HA	460	16	35.98	1715.85	9.4	858.938	70.85							1										PB	Identified in Class II isolation from B/Malaysia infected C1R derivatives
HA_461-476	AVLLSNEGIINSEDEH	AVLLSNEGIINSEDEH			HA	461	16	51.08	1738.84	-0.6	870.425	51.16							1										PB	Identified in Class II isolation from B/Malaysia infected C1R derivatives
HA_461-475	AVLLSNEGIINSEDE	AVLLSNEGIINSEDE			HA	461	15	45.68	1601.78	1.4	801.898	61.79						1	1										PB	Identified in Class II isolation from B/Malaysia infected C1R derivatives
HA_461-474	AVLLSNEGIINSED	AVLLSNEGIINSED			HA	461	14	37.74	1472.74	-3.4	737.373	61.86						1		34507.1	46	NB	46785.8	55	NB	44134.3	95	NB	PB	Identified in Class II isolation from B/Malaysia infected C1R derivatives
HA_461-476	AVLLSN(+.98)EGIINSEDEH	AVLLSNEGIINSEDEH	Deamidation (NQ)	N6:Deamidation (NQ):0.00	HA	461	16	6.06	1739.82	4.1	870.921	51.59							+										PB	Identified in Class II isolation from B/Malaysia infected C1R derivatives
HA_484-501	LKKMLGPSAVEIGNGCFE	LKKMLGPSAVEIGNGCFE			HA	484	18	6.81	1891.95	-7.2	946.977	27.31							+
HA_518-529	TFDAGEFSLPTF	TFDAGEFSLPTF			HA	518	12	56.69	1330.61	0	666.311	78.39							1	34194.5	45	NB	37727.3	9	NB	24572.3	17	PB		Contains predicted HLA-C*04:01 strong binder	3		MODERATE
HA_518-526	TFDAGEFSL	TFDAGEFSL			HA	518	9	28.6	985.439	-0.8	493.726	70.94		5*	+*		+*	1	1	25056.9	23	NB	18238.3	1.3	WB	3019.7	0.1	SB						*Likely false positive
HA_550-555	LLYYST	LLYYST			HA	550	6	5.89	758.385	-2.8	380.199	1.74							+
HA_555-564	TAASSLAVTL	TAASSLAVTL			HA	555	10	28.28	932.518	-0.6	467.266	56.89						1	1	25752.8	24	PB	40253.8	13	NB	37925.4	46	NB		Consistent detection, HLA-A*11:01 best predicted affinity
M1_4-11	FGDTIAYL	FGDTIAYL			M1	4	8	18.68	898.444	-0.3	450.229	68.37						1		38250.5	65	NB	33054.4	5.5	NB	25600	18	PB		HLA-C*04:01 best predicted affinity
M1_7-16	TIAYLLSLTE	TIAYLLSLTE			M1	7	10	7.04	1122.62	4.8	562.318	89.34						+		17051.2	14	NB	48495.3	99	NB	42768.3	85	NB
M1_41-49	SALEWIKNK	SALEWIKNK			M1	41	9	47.78	1087.6	0.2	544.809	35.35						1	1	151.5	0.9	WB	47192.5	65	NB	18368.2	9.5	NB			2	TRUE	HIGH
M1_44-49	EWIKNK	EWIKNK			M1	44	6	33.27	816.449	0	409.232	21.7						1	1			PB								Truncated version of predicted HLA-A*11:01 ligand
M1_83-93	LSGM(+15.99)GTTATKK	LSGMGTTATKK	Oxidation (M)	M4:Oxidation (M):1000.00	M1	83	11	6.29	1109.58	5.8	555.798	26.09						+		2244.4	4	NB	48212.3	90	NB	38699.3	50	NB
M1_102-109	KMRRCVSF	KMRRCVSF			M1	102	8	6.51	1025.53	-1.5	513.77	61.67							+	36646.6	55	NB	46546.4	50	NB	27052.3	20	NB
M1_123-139	ALLYCLMVMYLNPGNYS	ALLYCLMVMYLNPGNYS			M1	123	17	7.49	1963.92	0.5	655.649	90.88						+
M1_187-201	KTM(+15.99)NGM(+15.99)GKGEDVQKL	KTMNGMGKGEDVQKL	Oxidation (M)	M3:Oxidation (M):1000.00;M6:Oxidation (M):1000.00	M1	187	15	22.5	1666.8	-1.4	556.607	20.98						1	1												1	TRUE	LOW
M1_205-219	LQSNIGVLRSLGASQ	LQSNIGVLRSLGASQ			M1	205	15	5.59	1541.85	-8.2	771.927	54.44							+										PB	Identified in Class II isolation from B/Malaysia infected C1R derivatives
M1_210-220	GVLRSLGASQK	GVLRSLGASQK			M1	210	11	40.83	1114.65	-0.8	558.33	26.3			+*			1	1	829	2.5	PB	48151.9	90	NB	39759.5	60	NB		%Rank less than 10 for HLA-A*11:01, best predicted affinity	2	TRUE	HIGH	*Likely false positive
M1_217-234	ASQKNGEGIAKDVM(+15.99)EVLK	ASQKNGEGIAKDVMEVLK	Oxidation (M)	M14:Oxidation (M):1000.00	M1	217	18	65.47	1932	0.5	484.007	37.86						1	1											Contains predicted HLA-A*11:01 ligand	3		HIGH
M1_225-241	IAKDVM(+15.99)EVLKQSSM(+15.99)GNS	IAKDVMEVLKQSSMGNS	Oxidation (M)	M6:Oxidation (M):1000.00;M14:Oxidation (M):1000.00	M1	225	17	46.7	1867.9	-3.7	934.955	36.11						1	1										PB	Contains predicted HLA-A*11:01 ligand; Identified in Class II isolation from B/Malaysia infected C1R derivatives
M1_225-234	IAKDVM(+15.99)EVLK	IAKDVMEVLK	Oxidation (M)	M6:Oxidation (M):1000.00	M1	225	10	42.51	1160.65	-0.5	581.331	30.17	+*			+*	+*	1	1	135.3	0.8	WB	45982.8	42	NB	38291.1	48	NB						*Likely false positive
M1_225-239	IAKDVM(+15.99)EVLKQSSM(+15.99)G	IAKDVMEVLKQSSMG	Oxidation (M)	M6:Oxidation (M):1000.00;M14:Oxidation (M):1000.00	M1	225	15	12.94	1666.83	-0.6	834.42	36.07						5				PB							PB	Contains predicted HLA-A*11:01 ligand; Identified in Class II isolation from B/Malaysia infected C1R derivatives
M1_226-241	AKDVM(+15.99)EVLKQSSM(+15.99)GNS	AKDVMEVLKQSSMGNS	Oxidation (M)	M5:Oxidation (M):1000.00;M13:Oxidation (M):1000.00	M1	226	16	68.18	1754.82	0	878.416	29.22						1	1										PB	Identified in Class II isolation from B/Malaysia infected C1R derivatives
M1_226-239	AKDVM(+15.99)EVLKQSSM(+15.99)G	AKDVMEVLKQSSMG	Oxidation (M)	M5:Oxidation (M):1000.00;M13:Oxidation (M):1000.00	M1	226	14	55.78	1553.74	-1.9	777.877	29.03						1	1	38408.1	65	NB	43950	25	NB	37913.5	46	NB	PB	Identified in Class II isolation from B/Malaysia infected C1R derivatives
M1_227-241	KDVM(+15.99)EVLKQSSM(+15.99)GNS	KDVMEVLKQSSMGNS	Oxidation (M)	M4:Oxidation (M):1000.00;M12:Oxidation (M):1000.00	M1	227	15	43.57	1683.78	-1.7	842.896	28.18							1										PB	Identified in Class II isolation from B/Malaysia infected C1R derivatives
M1_227-239	KDVM(+15.99)EVLKQSSM(+15.99)G	KDVMEVLKQSSMG	Oxidation (M)	M4:Oxidation (M):1000.00;M12:Oxidation (M):1000.00	M1	227	13	21.6	1482.71	-3.3	742.358	28.18							1	40717.7	80	NB	43697.7	24	NB	38878.5	55	NB	PB	Identified in Class II isolation from B/Malaysia infected C1R derivatives
M1_235-245	QSSM(+15.99)GNSALVK	QSSMGNSALVK	Oxidation (M)	M4:Oxidation (M):1000.00	M1	235	11	40.26	1136.55	-2.5	569.281	22.06						1	1	43.3	0.3	SB	47082.3	60	NB	40868.7	65	NB			2	TRUE	HIGH
M1_236-246	SSM(+15.99)GNSALVKK	SSMGNSALVKK	Oxidation (M)	M3:Oxidation (M):1000.00	M1	236	11	54.72	1136.59	-2.4	569.299	19.63						1	1	28.6	0.2	SB	47624.4	75	NB	37711	45	NB			1	TRUE	HIGH
M1_236-246	SSM(+15.99)GN(+.98)SALVKK	SSMGNSALVKK	Oxidation (M); Deamidation (NQ)	M3:Oxidation (M):1000.00;N5:Deamidation (NQ):1000.00	M1	236	11	50.26	1137.57	-0.3	569.792	20.02						1	1	28.6	0.2	SB	47624.4	75	NB	37711	45	NB			1	TRUE
M1_236-245	SSM(+15.99)GNSALVK	SSMGNSALVK	Oxidation (M)	M3:Oxidation (M):1000.00	M1	236	10	45.6	1008.49	0.2	505.253	21.99						1	1	10.3	0.03	SB	48097.2	90	NB	40300	65	NB
M1_236-245	SSM(+15.99)GN(+.98)SALVK	SSMGNSALVK	Oxidation (M); Deamidation (NQ)	M3:Oxidation (M):1000.00;N5:Deamidation (NQ):1000.00	M1	236	10	41.26	1009.48	-0.8	505.744	23.65							1	10.3	0.03	SB	48097.2	90	NB	40300	65	NB
M1_236-245	SSMGNSALVK	SSMGNSALVK			M1	236	10	35.75	992.496	0	497.255	22.02							1	10.3	0.03	SB	48097.2	90	NB	40300	65	NB
M1_237-245	SM(+15.99)GNSALVK	SMGNSALVK	Oxidation (M)	M2:Oxidation (M):1000.00	M1	237	9	41.1	921.459	-1.3	461.736	21.82						1	1	35.9	0.25	SB	45984.3	42	NB	14381.3	6	NB
M(+1)_269-278	LLSYQLSISW	LLSYQLSISW			M(+1)	269	10	6.38	1208.64	2.3	605.331	52.48							+	28486.4	29	NB	48206.6	90	NB	36968.8	42	NB
M(+3)_223-237	WGKSKEWGRNCKGCN	WGKSKEWGRNCKGCN			M(+3)	223	15	5.23	1751.8	-5.2	584.937	90.27						+
NA_4-12	STIQTLTLF	STIQTLTLF			NA	4	9	26.22	1022.56	-1.7	512.289	75.27						1	+	5622.7	6	PB	37577.4	9	NB	10945.2	3	NB		%Rank less than 10 for HLA-A*11:01, best predicted affinity	3		LOW
NA_31-39	LLYSDILLK	LLYSDILLK			NA	31	9	36.46	1076.65	1.2	539.332	60.39						1	1	29.7	0.2	SB	46170.2	44	NB	8246.2	1.5	WB			1	TRUE	HIGH
NA_192-203	GVDGPDNNALLK	GVDGPDNNALLK			NA	192	12	37.21	1211.61	0	606.815	36.1						1	1	538.5	1.9	WB	45123.7	33	NB	34092.9	33	NB			3		MODERATE
NA_215-223	HSYANNILR	HSYANNILR			NA	215	9	42.17	1086.56	0.4	544.286	27.02							1	58.2	0.4	SB	44175.4	27	NB	7919	1.3	WB			2	TRUE	HIGH
NA_247-255	GVSECRFLK	GVSECRFLK			NA	247	9	26.07	1037.53	0.6	519.774	30.98							1	16.2	0.08	SB	47678.5	75	NB	17623.7	8.5	NB			1	TRUE	HIGH
NA_402-411	SM(+15.99)EEPGWYSF	SMEEPGWYSF	Oxidation (M)	M2:Oxidation (M):1000.00	NA	402	10	33.9	1247.48	-0.4	624.747	68.07						1		19270.9	16	NB	35783.9	7	NB	23163.7	15	PB		Identified in w632 isolation from B/Malaysia infected C1R
NA_455-464	LWDTVTGVNM(+15.99)	LWDTVTGVNM	Oxidation (M)	M10:Oxidation (M):1000.00	NA	455	10	42.21	1150.53	-2	576.273	59.45						1		36001.3	55	NB	45475.6	37	NB	23123.1	15	PB		P2 and P3 consistent with HLA-C*04:01 ligand
NA_458-466	TVTGVNM(+15.99)AL	TVTGVNMAL	Oxidation (M)	M7:Oxidation (M):1000.00	NA	458	9	34.04	920.464	-1.9	461.238	41.37						1	1	14522.2	12	NB	34871.9	6.5	NB	8197.7	1.4	WB
NP_12-22	GTIDKAPEEIT	GTIDKAPEEIT			NP	12	11	15.92	1172.59	-8.5	587.298	27.1							5	39075.9	70	NB	47644	75	NB	42112.5	75	NB			3		NO MATCH
NP_36-44	ATLAPPSNK	ATLAPPSNK			NP	36	9	30.79	897.492	-1.4	449.753	24.36						1	1	16.9	0.08	SB	46828.3	55	NB	20246.2	12	NB			1	TRUE	HIGH
NP_55-68	TTISEADVGRKTQK	TTISEADVGRKTQK			NP	55	14	57.04	1532.82	0.7	767.416	21.39						1	1	460.8	1.7	WB	47417.2	70	NB	39622.1	60	NB			3		HIGH
NP_77-85	KSVYNM(+15.99)VVK	KSVYNMVVK	Oxidation (M)	M6:Oxidation (M):1000.00	NP	77	9	17.56	1082.58	-1.9	542.296	23.6							5	38	0.3	SB	45414.7	36	NB	22490.7	14	NB			2	TRUE	POOR
NP_79-86	VYN(+.98)M(+15.99)VVKL	VYNMVVKL	Deamidation (NQ); Oxidation (M)	N3:Deamidation (NQ):1000.00;M4:Oxidation (M):1000.00	NP	79	8	28.18	981.52	0.5	491.768	42.98							1	36888.9	60	NB	41435.5	16	NB	28090.7	21	NB			3
NP_87-105	GEFYNQ(+.98)M(+15.99)M(+15.99)VKAGLNDDMER	GEFYNQMMVKAGLNDDMER	Deamidation (NQ); Oxidation (M)	Q6:Deamidation (NQ):0.00;M7:Oxidation (M):29.98;M8:Oxidation (M):31.37	NP	87	19	10.84	2279.95	2.4	760.992	30.46							+
NP_121-131	ATDDKKTEFQK	ATDDKKTEFQK			NP	121	11	62.27	1309.65	-2.2	655.832	19.62						1	1	722.8	2.5	PB	46861.8	55	NB	38331.8	49	NB		%Rank less than 10 for HLA-A*11:01, best predicted affinity	3		HIGH
NP_139-149	KEGKEEIDHNK	KEGKEEIDHNK			NP	139	11	5.6	1325.66	-1.4	442.892	41.37							+	31512.9	36	NB	48022.3	85	NB	44019.4	95	NB
NP_165-173	YFSPIRVTF	YFSPIRVTF			NP	165	9	49.32	1128.6	-1	565.305	60.4						1	1	22825.3	20	NB	20201.1	1.5	WB	3046.3	0.1	SB
NP_167-175	SPIRVTFLK	SPIRVTFLK			NP	167	9	7.56	1059.64	2.4	530.831	64.25						+		79.3	0.6	WB	31002.6	4.5	NB	10225.8	2.5	NB			3		NO MATCH
NP_171-183	VTFLKEEVKTM(+15.99)YK	VTFLKEEVKTMYK	Oxidation (M)	M11:Oxidation (M):1000.00	NP	171	13	63.4	1630.86	-0.5	816.439	31.54						1	1	21.7	0.125	SB	41410.8	16	NB	37499.8	44	NB			1	TRUE	MODERATE
NP_171-179	VTFLKEEVK	VTFLKEEVK			NP	171	9	35.97	1091.62	-0.5	546.818	31.38	+*					1	1	95.8	0.7	WB	42509	19	NB	23218.1	15	NB						*Likely false positive
NP_177-184	EVKTM(+15.99)YKT	EVKTMYKT	Oxidation (M)	M5:Oxidation (M):1000.00	NP	177	8	7.5	1014.51	-0.9	508.26	77.03							+	42919.4	90	NB	47474.7	70	NB	41262.3	70	NB
NP_183-199	KTTM(+15.99)GSDGFSGLNHIMI	KTTMGSDGFSGLNHIMI	Oxidation (M)	M4:Oxidation (M):4.15	NP	183	17	5.17	1823.85	2.3	912.937	61.2							+
NP_184-196	TTM(+15.99)GSDGFSGLNH	TTMGSDGFSGLNH	Oxidation (M)	M3:Oxidation (M):1000.00	NP	184	13	47.62	1338.55	-1.2	670.282	33.15						1	1	4275.8	5.5	PB	44706.8	30	NB	35783.9	38	NB		%Rank less than 10 for HLA-A*11:01, best predicted affinity
NP_184-207	TTMGSDGFSGLNHIMIGHSQ(+.98)MN(+.98)DV	TTMGSDGFSGLNHIMIGHSQMNDV	Deamidation (NQ)	Q20:Deamidation (NQ):1.08;N22:Deamidation (NQ):2.53	NP	184	24	5.05	2550.08	-1.9	851.033	40.24							+
NP_203-211	QM(+15.99)NDVCFQR	QMNDVCFQR	Oxidation (M)	M2:Oxidation (M):1000.00	NP	203	9	8.63	1155.48	3.1	578.749	29.91							+	272.4	1.3	WB	44806	31	NB	5963.2	0.6	WB			3		POOR
NP_208-216	CFQRSKALK	CFQRSKALK			NP	208	9	9.67	1079.59	2.5	540.804	25.97						+		2410.9	4	NB	43238.2	22	NB	7504.2	1.2	WB
NP_226-235	STFAGSTLPR	STFAGSTLPR			NP	226	10	41.73	1035.53	-1.7	518.774	33.83						1	1	8.4	0.015	SB	47058.9	60	NB	31375.8	27	NB			1	TRUE	HIGH
NP_239-247	ATGVAIKGG	ATGVAIKGG			NP	239	9	9.66	772.444	-1.2	387.229	21.77							+	34058.6	44	NB	48085.7	85	NB	33101.3	30	NB
NP_315-323	TLLARSMVV	TLLARSMVV			NP	315	9	7.94	988.574	7.4	495.298	46.13						+		12760.2	11	NB	45503.2	37	NB	11116.4	3.5	NB
NP_322-331	VVVRPSVASK	VVVRPSVASK			NP	322	10	42.14	1040.63	0.2	521.324	22.88						1	1	68.6	0.5	SB	46091.9	43	NB	41298.1	70	NB			2	TRUE	HIGH
NP_330-338	SKVVLPISI	SKVVLPISI			NP	330	9	5.91	954.611	-3.5	478.311	68.82						+		37534.3	60	NB	46498.1	49	NB	17862.3	9	NB
NP_332-341	VVLPISIYAK	VVLPISIYAK			NP	332	10	33.44	1101.68	1.4	551.848	56.6						1		9.2	0.02	SB	46899.8	60	NB	37788.2	46	NB			1	TRUE	MODERATE
NP_392-400	AAYEDLRVL	AAYEDLRVL			NP	392	9	42.42	1048.56	1	525.285	49.88						1		27590.3	27	NB	33211.1	5.5	NB	13430.5	5	PB		%Rank less than 10 for HLA-C*04:01, best predicted affinity	3		MODERATE
NP_424-434	KEQVEGM(+15.99)GAAL	KEQVEGMGAAL	Oxidation (M)	M7:Oxidation (M):1000.00	NP	424	11	5.28	1147.55	-2.1	574.783	88.82							+	38969.5	70	NB	42957	20	NB	35249.7	36	NB
NP_468-476	FAVERPIAL	FAVERPIAL			NP	468	9	36.06	1014.59	-0.7	508.3	49.93						1		30759.3	34	NB	16281.6	1.1	WB	7136.8	1	WB
NP_503-520	M(+15.99)M(+15.99)NDSM(+15.99)AKKTNGNAFIGK	MMNDSMAKKTNGNAFIGK	Oxidation (M)	M1:Oxidation (M):1000.00;M2:Oxidation (M):1000.00;M6:Oxidation (M):1000.00	NP	503	18	38.02	2004.91	3.8	669.312	21.69						1
NP_511-520	KTNGNAFIGK	KTNGNAFIGK			NP	511	10	48.55	1048.57	-0.1	525.29	22.48						1	1	26.3	0.175	SB	48266.1	95	NB	40934.2	65	NB			1	TRUE	MODERATE
NP_511-520	KTNGN(+.98)AFIGK	KTNGNAFIGK	Deamidation (NQ)	N5:Deamidation (NQ):0.00	NP	511	10	22.94	1049.55	1.4	525.783	23.94							1	26.3	0.175	SB	48266.1	95	NB	40934.2	65	NB			1	TRUE
NP_540-549	QTIPNFFFGR	QTIPNFFFGR			NP	540	10	20.03	1225.62	-5.1	613.816	63.59						1		18.5	0.1	SB	47818	80	NB	36368.2	40	NB			2	TRUE	MODERATE
NS1_16-23	ATN(+.98)ATINF	ATNATINF	Deamidation (NQ)	N3:Deamidation (NQ):26.57	NS1	16	8	19.93	851.403	-0.8	426.708	51.59						1		18006.3	15	NB	46679.6	55	NB	37234.2	43	NB			3
NS1_186-195	RVLVNGTFLK	RVLVNGTFLK			NS1	186	10	29.42	1145.69	-0.3	573.853	35.23						1	1	18.9	0.1	SB	47052.8	60	NB	38538	50	NB			1	TRUE	HIGH
NS1_191-201	GTFLKHPNGYK	GTFLKHPNGYK			NS1	191	11	51.24	1260.66	0.4	421.228	23.46						1	1	96.7	0.7	WB	47979.7	85	NB	32449.5	29	NB			1	TRUE	HIGH
NS1_211-219	AYDQSGRLV	AYDQSGRLV			NS1	211	9	30.2	1007.5	-1.1	504.759	30.77						1	1	32238.2	38	NB	46469.4	49	NB	12425.4	4	PB		%Rank less than 10 for HLA-C*04:01, best predicted affinity; Identified in w632 isolation from B/Malaysia infected C1R derivatives
NS1_211-218	AYDQSGRL	AYDQSGRL			NS1	211	8	29.59	908.435	-0.5	455.225	25.92						1	1	40042.3	75	NB	43835.5	25	NB	24898.8	17	PB		Identified in w632 isolation from B/Malaysia infected C1R
NS2_8-16	TQIEWRM(+15.99)KK	TQIEWRMKK	Oxidation (M)	M7:Oxidation (M):1000.00	NS2	8	9	34.77	1234.65	-0.5	618.332	22.55						1		31.2	0.25	SB	46469.4	49	NB	8400.6	1.5	WB			2	TRUE	HIGH
NS2_22-31	STHSSSVLM(+15.99)K	STHSSSVLMK	Oxidation (M)	M9:Oxidation (M):1000.00	NS2	22	10	44.12	1091.53	-2.1	546.77	19.79						1	1	13.6	0.05	SB	45693.6	39	NB	38555.1	50	NB			1	TRUE	HIGH
NS2_33-41	IQSQFEQLK	IQSQFEQLK			NS2	33	9	34.43	1119.59	-0.7	560.803	34.46							1	340.5	1.5	WB	45234.2	34	NB	25818.4	18	NB			3		MODERATE
NS2_76-84	RIDDNILFH	RIDDNILFH			NS2	76	9	37.42	1141.59	-0.2	571.801	44.72						1	1	1339.4	3	PB	47344.9	65	NB	15793.1	7	NB		%Rank less than 10 for HLA-A*11:01, best predicted affinity	3		HIGH
NS2_79-84	DNILFH	DNILFH			NS2	79	6	16.88	757.376	-2.3	379.694	47.96						5
PA_48-59	ISDMN(+.98)FLDEEGK	ISDMNFLDEEGK	Deamidation (NQ)	N5:Deamidation (NQ):1000.00	PA	48	12	5.62	1397.6	2.3	699.81	26.97						+		1086.9	3	PB	48184.7	90	NB	43479.3	90	NB		%Rank 3 or lower for HLA-A*11:01, best predicted affinity
PA_365-374	ATGDGLTYQK	ATGDGLTYQK			PA	365	10	40.1	1052.51	-1.4	527.263	25.7						1	1	35.9	0.25	SB	48514.2	99	NB	38862.9	55	NB			1	TRUE	HIGH
PA_543-551	SLFVSGREK	SLFVSGREK			PA	543	9	34.95	1021.56	-0.1	511.785	25.88						1	1	96.1	0.7	WB	44855.5	31	NB	19445.1	11	NB			2	TRUE	HIGH
PA_618-626	GTQEGKLVK	GTQEGKLVK			PA	618	9	43.82	958.545	-2.6	480.278	19.73						1	1	86.2	0.6	WB	47265.6	65	NB	22432.1	14	NB			2	TRUE	HIGH
PB1_113-121	ALM(+15.99)VTTVDK	ALMVTTVDK	Oxidation (M)	M3:Oxidation (M):1000.00	PB1	113	9	33.69	992.521	-0.6	497.268	29.78						1	1	32.4	0.25	SB	46386.1	47	NB	15981	7	NB			2	TRUE	MODERATE
PB1_142-150	ALN(+.98)TTITSF	ALNTTITSF	Deamidation (NQ)	N3:Deamidation (NQ):1000.00	PB1	142	9	16.47	967.486	-1.7	484.75	62.8						5		12316.2	10	NB	38719	10	NB	9271.5	2	WB			3
PB1_496-504	YRDGFVSNF	YRDGFVSNF			PB1	496	9	26.78	1103.5	-0.2	552.759	45.87						1	1	36224.8	55	NB	40410.1	13	NB	10122.4	2.5	PB		%Rank less than 10 for HLA-C*04:01
PB1_611-620	KYNLMDPEYK	KYNLMDPEYK			PB1	611	10	5.89	1299.62	4	650.818	46.17						+		1820.5	3.5	NB	48356.5	95	NB	37772.6	46	NB
PB2_25-35	TTVDQYNIIRK	TTVDQYNIIRK			PB2	25	11	47.01	1349.73	-0.9	675.872	32.56						1	1	205	1.1	WB	45714.9	39	NB	37481.2	44	NB			2	TRUE	HIGH
PB2_115-124	RVYESFFLRK	RVYESFFLRK			PB2	115	10	53.54	1343.73	0.5	448.919	34.37						1	1	10.4	0.03	SB	47790.6	80	NB	32410.9	29	NB			1	TRUE	HIGH
PB2_115-123	RVYESFFLR	RVYESFFLR			PB2	115	9	51.16	1215.64	-1.5	608.826	43.44						1	1	8.6	0.015	SB	43064	21	NB	7575.5	1.2	WB			1	TRUE	HIGH
PB2_135-145	ITFGPVERVRK	ITFGPVERVRK			PB2	135	11	5.46	1300.76	-3.7	651.386	29.32						+		130.9	0.8	WB	46406.6	48	NB	33101.3	30	NB			2	TRUE	MODERATE
PB2_146-154	RVLLNPLTK	RVLLNPLTK			PB2	146	9	21.13	1052.67	0.2	527.343	33.9						1	1	28.9	0.2	SB	47299.3	65	NB	17543.2	8.5	NB			2	TRUE	MODERATE
PB2_164-172	VIM(+15.99)EILFPK	VIMEILFPK	Oxidation (M)	M3:Oxidation (M):1000.00	PB2	164	9	40.02	1104.63	-1	553.319	52.68						1	1	4.1	0.01	SB	45275.8	35	NB	13087.6	4.5	NB			1	TRUE	HIGH
PB2_277-285	NPLELAVEI	NPLELAVEI			PB2	277	9	25.72	996.549	-0.4	499.282	75.44						1		37753.9	65	NB	23602.6	2.5	PB	9084.2	1.9	WB		P2 proline consistent with HLA-B*35:03 ligand	3		MODERATE
PB2_341-348	KNDEEILI	KNDEEILI			PB2	341	8	24.93	972.513	0.5	487.264	43.75						1	1	38257.2	65	NB	44928.9	32	NB	40028	60	NB
PB2_430-438	LSPM(+15.99)YQ(+.98)LQR	LSPMYQLQR	Oxidation (M); Deamidation (NQ)	M4:Oxidation (M):1000.00;Q6:Deamidation (NQ):26.31	PB2	430	9	6.11	1151.56	-7.2	576.785	40.06							+	1736.5	3.5	NB	43656.1	24	NB	19109.7	10	NB
PB2_531-540	TYDTPKM(+15.99)WEM(+15.99)	TYDTPKMWEM	Oxidation (M)	M7:Oxidation (M):1000.00;M10:Oxidation (M):1000.00	PB2	531	10	38.13	1332.54	-2.1	667.274	36.15						1		28269	28	NB	45417.6	36	NB	37006.5	42	PB		Identified in w632 isolation from B/Malaysia infected C1R derivatives
PB2_594-602	SGFARAVLK	SGFARAVLK			PB2	594	9	26.02	947.555	-2.1	474.784	27.73						1	1	35.3	0.25	SB	42771.5	20	NB	7211.5	1	WB			1	TRUE	HIGH
PB2_608-617	EVM(+15.99)KTDQFIK	EVMKTDQFIK	Oxidation (M)	M3:Oxidation (M):1000.00	PB2	608	10	40.57	1253.63	0.5	627.824	26.54						1		304	1.4	WB	46430.7	48	NB	41814.2	75	NB			2	TRUE	HIGH
PB2_611-618	KTDQFIKL	KTDQFIKL			PB2	611	8	28.29	991.57	-1.6	496.792	34.82						1	1	31372.4	36	NB	44983.8	32	NB	31986.6	28	PB		Identified in w632 isolation from B/Malaysia infected C1R derivatives
